# Supplementary material for: Comprehensive longitudinal profiling identifies differential frequency, epitope specificity, and effector function of CD8+ T-cells across COVID-19 disease severities
Source: eBioMedicine. 2026 May 26;128:106310. doi: 10.1016/j.ebiom.2026.106310 (PMC13234737; doi:10.1016/j.ebiom.2026.106310)
Supplement: Supplementary Tables [file mmc1.xlsx]

## Sheet: Table S1
	Table S1. Information of COVID-19 patient cohort.
	Severity	S. No.	Patient ID	Age	Sex	Co-morbidity no.	Symptoms	Inclusion days*	Days admitted no.	Days at ICU no.	Severity score**
	Severe COVID-19 disease (Hospitalized)	1	AP-01	84	M	2 (lung, heart)	upper respiratory	2	10	0	2
		2	AP-02	82	F	2 (heart, diabetes)	lower respiratory, gastro-intestinal, other	2	3	0	2
		3	AP-03	55	M	1 (lymphoma)	fever, upper respiratory, other	23	13	0	3
		4	AP-04	48	M	2 (diabetes, obesity)	fever, upper respiratory, gastro-intestinal	7	6	0	2
		5	AP-06	58	M	4 (kidney, solid cancer, CLL, autoimmune: AIHA)	fever, upper respiratory, other	30	36	21	4
		6	AP-08	34	M	2 (diabetes, high cholesterol)	upper respiratory, other	5	5	0	2
		7	AP-09	50	F	1 (autoimmune: Hashimoto's thyroiditis)	fever	8	4	0	2
		8	AP-10	34	F	1 (obesity)	fever, upper respiratory	9	12	5	4
		9	AP-11	38	M	0	upper respiratory, gastro-intestinal	12	6	0	2
		10	AP-12	52	M	1 (obesity)	upper respiratory	3	9	0	3
		11	AP-19	44	M	1 (epilepsia)	fever, upper respiratory, other	4	3	0	2
		12	AP- 21	75	F	2 (Metabolism, autoimmune: reumatoid arthritis)	upper respiratory, other	4	1	0	2
		13	AP-29	73	F	0	fever, upper respiratory	4	6	0	2
		14	AP-34	64	F	1 (microscopic colitis)	upper respiratory	6	10	0	2
		15	AP-47	70	F	1 (multiple myeloma)	fever, lower respiratory	4	14	0	2
		16	AP-48	68	M	3 (diabetes, kidney, autoimmune: ANCA vasculitis)	upper respiratory	13	7	0	2
		17	AP-50	37	F	0	fever, upper respiratory, other	8	4	0	2
		18	AP-61	64	M	1 (lung)	fever, gastro-intestinal, other	16	3	0	2
		19	AP-62	63	M	1 (lung)	fever, upper respiratory, other	12	5	0	2
		20	AP-63	42	M	0	fever, other	9	4	0	2
		21	AP-64	73	F	1 (breast cancer)	fever, upper respiratory	13	8	0	2
		22	AP-65	51	F	0	fever, upper respiratory, gastro-intestinal	10	8	0	2
		23	AP-66	42	M	0	fever, upper respiratory	11	11	0	2
		24	AP-68	56	M	2 (diabetes, kidney cancer)	fever, upper respiratory	13	6	0	2
		25	AP-69	54	M	1 (heart)	fever, upper respiratory, gastro-intestinal	11	33	24	4
		26	AP-70	75	M	1 (skin disease)	fever, upper respiratory	9	9	0	2
		27	AP-71	76	M	4 (heart, diabetes, heart attack, multiple myeoloma)	fever, upper respiratory	8	5	14	4
		28	AP-72	47	F	3 (lung, heart, chronic back problem)	fever, upper respiratory	10	5	0	2
		29	AP-73	64	F	0	fever, upper respiratory	8	5	0	2
		30	AP-74	61	M	1 (lung)	fever, upper respiratory	13	4	0	2
		31	AP-75	34	M	0	upper respiratory, gastro-intestinal	14	7	0	2
		32	AP-77	72	F	2 (kidney, multiple myeoloma)	fever, upper respiratory	4	4	0	2
		33	AP-78	70	F	2 (lung, heart)	upper respiratory	6	6	0	2
		34	AP-79	75	F	2 (heart, diabetes)	fever, upper respiratory, gastro-intestinal	10	6	0	2
		35	AP-80	62	M	0	fever, upper respiratory, gastro-intestinal	10	4	0	2
		36	AP-81	82	M	1 (multiple myeoloma)	fever, upper respiratory	2	7	0	2
	Mild COVID-19 disease (Outpatient)	1	AP-13	29	M	0		6	0	0	1
		2	AP-14	36	M	0		13	0	0	1
		3	AP-15	56	M	2 (heart, high cholesterol)		14	0	0	1
		4	AP-16	42	M	0		15	0	0	1
		5	AP-17	41	F	1 (lung: mild asthma)		14	0	0	1
		6	AP-18	43	F	0		8	0	0	1
		7	AP-20	41	F	0		10	0	0	1
		8	AP-22	36	M	0		12	0	0	1
		9	AP-23	32	F	1 (lung: asthma)		6	0	0	1
		10	AP-24	34	M	0		5	0	0	1
		11	AP-25	36	M	0	fever, lower respiratory	3	0	0	1
		12	AP-27	50	F	1 (metabolism)		10	0	0	1
		13	AP-28	28	F	1 (bile acid malabsorption)		15	0	0	1
		14	AP-30	46	M	0		17	0	0	1
		15	AP-31	32	M	2 (autoimmune: psoriasis dermatitits, reflux)		14	0	0	1
		16	AP-35	60	M	2 (diabetes, metabolism: myxedema)		8	0	0	1
		17	AP-36	71	F	1 (solid cancer)		10	0	0	1
		18	AP-39	47	F	1 (metabolism: Basedow)		8	0	0	1
		19	AP-40	44	M	0		13	0	0	1
		20	AP-41	54	F	0		14	0	0	1
		21	AP-42	23	F	1 (skin: Hidradenitis suppurativa)		3	0	0	1
		22	AP-43	60	F	0		8	0	0	1
		23	AP-44	54	M	0		10	0	0	1
		24	AP-45	42	M	0		10	0	0	1
		25	AP-46	41	F	0		8	0	0	1
		26	AP-51	54	F	0		5	0	0	1
		27	AP-52	40	F	0		6	0	0	1
		28	AP-53	58	M	0		10	0	0	1
		29	AP-54	55	F	0		13	0	0	1
		30	AP-55	68	M	1 (diabetes)		12	0	0	1
		31	AP-56	51	F	0		12	0	0	1
		32	AP-57	48	F	0		6	0	0	1
		33	AP-58	69	F	1 (immune: MBL-deficiency)		3	0	0	1
		34	AP-59	51	M	0		2	0	0	1
		35	AP-60	23	F	1 (kidney)		3	0	0	1
		36	AP-82	69	M	2 (heart, multiple myeoloma)		0	6	0	2
		37	AP-83	81	M	1 (lymphoma)		0	46	0	2
	* Days after SARS-CoV-2 positive test before sample collection.
	** Severity score: 1- non-hospitalized (mild symptoms); 2- hospitalized with mild symptoms; 3- hospitalized with severe symptoms; 4- hospitalized requiring intensive care unit (ICU) support

## Sheet: Table S2
	Table S2. Timeline of clinical sample collection.
	Severity	S. No.	Patient ID	Blood sample collection			COVID-19 vaccine		COVID-19 re-infection	Blood sample collection
				TP1 (n=70)	TP2 (n=54)	TP3 (n=48)	Dose 1	Dose 2	Date	TP4 (n=58)
	Severe COVID-19 disease (Hospitalized)	1	AP-01	2020-04-28
		2	AP-02	2020-04-28
		3	AP-03	2020-05-07	2020-05-19	2020-06-18				2021-01-21
		4	AP-04	2020-05-07
		5	AP-06	2020-05-07	2020-06-18	2020-07-22				2021-01-08
		6	AP-08	2020-05-18
		7	AP-09	2020-05-20
		8	AP-10	2020-05-25
		9	AP-11	2020-05-28
		10	AP-12	2020-05-28
		11	AP-19	2020-06-16	2020-06-30	2020-07-30				2021-03-09
		12	AP-21			2020-08-13
		13	AP-29	2020-08-27	2020-09-10	2020-10-08				2021-03-11
		14	AP-34	2020-09-03	2020-09-17	2020-10-13				2021-04-13
		15	AP-47	2020-09-22			28-02-2021*	24-03-2021*		2021-04-22
		16	AP-48	2020-09-24
		17	AP-50	2020-10-06	2020-10-23	2020-11-17				2021-04-22
		18	AP-61		2020-10-29	2020-11-17				2021-04-22
		19	AP-62	2020-10-08	2020-10-23	2020-12-03				2021-04-15
		20	AP-63	2020-10-08
		21	AP-64	2020-10-08	2020-10-23	2020-11-19				2021-04-15
		22	AP-65	2020-10-15	2020-10-27	2020-12-08				2021-04-20
		23	AP-66	2020-10-20	2020-11-10	2020-12-17				2021-05-25
		24	AP-68	2020-11-03	2020-11-17					2021-05-25
		25	AP-69	2020-11-10	2020-11-17		02-03-2021*	26-03-2021*		2021-05-25
		26	AP-70	2020-11-10	2020-11-24	2021-01-07	12-04-2021*	08-05-2021*		2021-05-25
		27	AP-71	2020-11-17
		28	AP-72	2020-11-17	2020-12-08	2021-01-08	01-03-2021*	24-03-2021*		2021-05-26
		29	AP-73	2020-11-17	2020-12-03	2021-01-07	27-04-2021*			2021-05-27
		30	AP-74	2020-11-19	2020-12-03		06-05-2021**			2021-05-27
		31	AP-75	2020-11-19	2020-12-03	2021-01-08				2021-05-27
		32	AP-77	2020-12-03	2020-12-16	2021-01-27	19-03-2021*	12-04-2021*		2021-05-19
		33	AP-78	2020-12-03	2021-01-07	2021-01-27	22-04-2021*	15-05-2021*		2021-05-27
		34	AP-79	2020-12-08	2021-01-08	2021-01-27	12-04-2021*	07-05-2021*		2021-05-25
		35	AP-80	2020-12-08	1900-01-08		04-05-2021*			2021-05-27
		36	AP-81	2021-01-21
	Mild COVID-19 disease (Outpatient)	1	AP-13	2020-06-02	2020-06-16	2020-07-30				2021-01-08
		2	AP-14	2020-06-02	2020-06-16	2020-07-09				2021-03-09
		3	AP-15	2020-06-04	2020-06-16	2020-07-09				2021-01-08
		4	AP-16	2020-06-04
		5	AP-17	2020-06-09	2020-06-25	2020-08-13				2021-01-08
		6	AP-18	2020-06-11	2020-06-23	2020-07-30				2021-01-08
		7	AP-20	2020-06-18	2020-06-25	2020-08-06				2021-01-08
		8	AP-22	2020-06-25	2020-07-09	2020-08-06				2021-04-13
		9	AP-23	2020-06-25	2020-07-09	2020-08-06	28-02-2021*			2021-03-11
		10	AP-24	2020-08-13		2020-09-22				2021-03-11
		11	AP-25	2020-08-20		2020-09-29				2021-03-09
		12	AP-27	2020-08-26	2020-09-10	2020-10-13				2021-03-11
		13	AP-28	2020-08-26	2020-09-10					2021-03-09
		14	AP-30	2020-09-01	2020-09-17	2020-10-13				2021-03-09
		15	AP-31	2020-09-01	2020-09-15	2020-10-20				2021-03-11
		16	AP-35	2020-09-03	2020-09-15	2020-10-20				2021-03-09
		17	AP-36	2020-09-03	2020-09-15	2020-10-27	06-03-2021*			2021-03-09
		18	AP-39	2020-09-15	2020-09-29	2020-11-05				2021-04-13
		19	AP-40	2020-09-17	2020-10-01	2020-10-29				2021-04-13
		20	AP-41	2020-09-17	2020-09-29	2020-10-27				2021-04-20
		21	AP-42	2020-09-17	2020-09-29		14-01-2021*	04-02-2021*		2021-04-15
		22	AP-43	2020-09-22	2020-10-08	2020-11-05	15-01-2021*	12-02-2021*		2021-04-13
		23	AP-44	2020-09-22	2020-10-08	2020-11-05			2021-05-05	2021-05-25
		24	AP-45	2020-09-22						2021-04-13
		25	AP-46	2020-09-22	2020-10-20	2020-11-05	08-01-2021***	05-02-2021***		2021-04-15
		26	AP-51	2020-09-24	2020-10-08	2020-11-05				2021-05-27
		27	AP-52	2020-09-24	2020-10-08	2020-11-05				2021-04-15
		28	AP-53	2020-09-29	2020-10-15					2021-04-13
		29	AP-54	2020-09-29	2020-10-15	2020-11-17				2021-04-13
		30	AP-55	2020-09-29	2020-10-15	2020-11-12	Prior to 12-11-2020*			2021-04-22
		31	AP-56	2020-09-29	2020-10-20	2020-11-24				2021-05-27
		32	AP-57	2020-10-01	2020-10-13					2021-04-15
		33	AP-58	2020-10-01	2020-10-23	2020-11-26				2021-04-20
		34	AP-59	2020-10-01	2020-10-13	2020-11-12				2021-04-20
		35	AP-60	2020-11-05			23-03-2021*	14-04-2021*		2021-04-22
		36	AP-82	2021-01-27	2021-02-15	2021-03-15				2021-07-05
		37	AP-83		2021-02-10
	*Pfizer BioNTech BNT162b2; **Moderna mRNA-1273; ***Vaccine information not available

## Sheet: Table S3
	Table S3. HLA-genotyping data of COVID-19 patient cohort.
	Severity	S. No.	Patient ID	HLA-A		HLA-B		HLA-C
	Severe COVID-19 disease (Hospitalized)	1	AP-01	02:01:01	03:01:01	07:02:01	1 day, 16:02:01	02:02:02	07:02:01
		2	AP-02	02:01:01	1 day, 0:02:01	07:02:01	2 days, 3:01:01	07:02:01	15:02:01
		3	AP-03	01:01:01	1 day, 0:02:01	08:01:01	15:18:01	07:01:01	07:04:01
		4	AP-04	01:02:00	1 day, 0:02:01	1 day, 15:06:02	2 days, 1:01:01	07:01:01	07:02:01
		5	AP-06	03:01:01	1 day, 0:02:01	08:01:01	1 day, 20:02:01	07:01:01	07:04:01
		6	AP-08	01:01:01	2 days, 20:01:02	2 days, 4:01:01	2 days, 9:01:01	06:02:01	12:02:01
		7	AP-09	03:01:01	11:01:01	1 day, 16:06:01	2 days, 7:01:01	01:02:01	15:02:01
		8	AP-10	01:01:01	-	08:01:01	2 days, 9:01:01	06:02:01	07:01:01
		9	AP-11	02:01:01	02:05:01	15:17:01	2 days, 10:01:01	07:01:01	-
		10	AP-12	03:01:01	1 day, 0:02:01	07:02:01	2 days, 1:01:01	07:01:01	07:02:01
		11	AP-19	02:01:01	1 day, 6:01:01	15:01:01	1 day, 20:02:01	03:03:01	05:01:01
		12	AP-21	11:01:01	23:01:01	1 day, 17:01:01	2 days, 4:01:01	12:02:01	17:01:01
		13	AP-29	01:01:01		08:01:01	1 day, 11:03:01	04:01:01	07:01:01
		14	AP-34	02:01:01	11:01:01	1 day, 15:01:01	2 days, 5:01:01	04:01:01	07:02:01
		15	AP-47	01:01:01	11:01:01	1 day, 16:01:01	2 days, 7:01:01	03:03:01	03:04:01
		16	AP-48	01:01:01	1 day, 0:02:01	1 day, 13:01:01	1 day, 15:06:02	06:02:01	07:02:01
		17	AP-50	03:01:01	1 day, 5:02:01	1 day, 16:01:01	1 day, 20:03:01	03:04:01	16:01:01
		18	AP-61	03:01:01	11:01:01	1 day, 11:01:01	1 day, 11:08:01	04:01:01
		19	AP-62	02:01:01		15:01:01	1 day, 16:02:01	02:02:02	03:04:01
		20	AP-63	03:02:01	2 days, 20:02:01	07:02:01	18:01:01	02:02:02	15:05:01
		21	AP-64	02:01:01		15:01:01		03:03:01
		22	AP-65	01:01:01	11:01:01	2 days, 7:01:01	2 days, 9:01:01	01:02:01	06:02:01
		23	AP-66	02:01:01	2 days, 20:01:02	08:01:01	2 days, 3:01:01	07:01:01	15:02:01
		24	AP-68	03:02:01	11:01:01	1 day, 11:01:01	1 day, 20:02:01	04:01:01	16:04:01
		25	AP-69	1 day, 2:01:01	1 day, 7:01:02	1 day, 11:01:01	2 days, 2:01:01	04:01:01	06:02:01
		26	AP-70	02:01:01	02:05:01	07:02:01	1 day, 17:02:01	07:02:01	17:01:01
		27	AP-71	02:01:01	-	1 day, 17:02:01	2 days, 3:01:01	14:02:01	17:01:01
		28	AP-72	03:02:01	1 day, 8:01:01	1 day, 11:03:01	2 days, 1:01:01	04:01:01	07:01:01
		29	AP-73	02:01:01	1 day, 6:04:01	1 day, 11:01:01	2 days, 3:01:01	04:01:01	16:02:01
		30	AP-74	03:01:01	11:01:01	07:02:01	2 days, 5:01:01	04:01:01	07:02:01
		31	AP-75	01:01:01	02:01:01	08:01:01	-	07:01:01	-
		32	AP-77	02:01:01	03:01:01	07:02:01	1 day, 20:02:01	05:01:01	07:02:01
		33	AP-78	02:01:01	1 day, 6:01:01	1 day, 16:01:01	2 days, 7:01:01	03:03:01	03:04:01
		34	AP-79	1 day, 7:01:02	1 day, 8:01:01	1 day, 11:01:01	1 day, 16:01:01	03:04:01	04:01:01
		35	AP-80	02:01:01	1 day, 0:02:01	15:01:01	2 days, 3:01:01	03:03:01	14:02:01
		36	AP-81	01:01:01	02:01:01	08:01:01	2 days, 9:01:01	07:01:01	14:02:01
	Mild COVID-19 disease (Outpatient)	1	AP-13	02:01:01	1 day, 8:01:01	1 day, 3:05:02	1 day, 20:02:01	02:02:02	07:04:01
		2	AP-14	02:01:01	1 day, 6:02:01	18:01:01	1 day, 15:01:01	05:01:01	07:02:01
		3	AP-15	02:01:01	03:01:01	08:01:01	1 day, 16:01:01	03:04:01	07:01:01
		4	AP-16	02:01:01	03:01:01	1 day, 11:01:01	1 day, 20:02:01	04:01:01	05:01:01
		5	AP-17	03:01:01	1 day, 6:01:01	15:01:01	-	03:03:01	03:04:01
		6	AP-18	03:01:01	1 day, 7:01:02	07:02:01	1 day, 3:05:02	01:02:01	07:02:01
		7	AP-20	02:01:01	03:01:01	07:02:01	1 day, 20:02:01	05:01:01	07:02:01
		8	AP-22	01:01:01	02:05:01	08:01:01	-	07:01:01	-
		9	AP-23	01:01:01	-	08:01:01	-	07:01:01	-
		10	AP-24	02:01:01		07:02:01	1 day, 11:03:01	04:01:01	07:02:01
		11	AP-25	01:01:01	11:01:01	07:02:01	08:01:01	07:01:01	07:02:01
		12	AP-27	03:01:01	1 day, 0:02:01	07:02:01	2 days, 7:01:01	01:02:01	07:02:01
		13	AP-28	01:01:01		07:02:01	1 day, 17:01:01	07:02:01	16:02:01
		14	AP-30	02:01:01		07:02:01	1 day, 20:02:01	05:01:01	07:02:01
		15	AP-31	03:01:01	1 day, 0:02:01	07:05:01	1 day, 3:05:02	01:02:01	15:05:01
		16	AP-35	01:01:01	03:01:01	07:02:01	08:01:01	07:01:01	07:02:01
		17	AP-36	1 day, 0:02:01	1 day, 7:01:02	18:01:01	1 day, 16:01:01	03:04:01	05:01:01
		18	AP-39	01:01:01		13:02:01	2 days, 3:01:01	01:02:01	06:02:01
		19	AP-40	02:01:01	1 day, 8:01:01	1 day, 3:05:02	1 day, 20:02:01	02:02:02	05:01:01
		20	AP-41	03:01:01	1 day, 0:02:01	07:02:01	1 day, 16:02:01	02:02:02	07:02:01
		21	AP-42	01:01:01	02:01:01	18:01:01	1 day, 11:01:01	04:01:01	07:01:01
		22	AP-43	01:01:01	1 day, 2:01:01	1 day, 16:01:01	2 days, 9:01:01	03:04:01	06:02:01
		23	AP-44	01:01:01	03:01:01	07:02:01	08:01:01	07:01:01	07:02:01
		24	AP-45	02:01:01		1 day, 16:01:01	1 day, 16:02:01	02:02:02	03:04:01
		25	AP-46	02:16:01	2 days, 20:01:02	1 day, 11:01:01	1 day, 16:06:01	07:04:01	12:02:01
		26	AP-51	03:01:01	1 day, 8:01:01	14:02:01	1 day, 11:01:01	04:01:01	08:02:01
		27	AP-52	02:01:01	23:01:01	1 day, 3:05:02	2 days, 1:01:01	02:02:02	07:01:01
		28	AP-53	02:01:01	1 day, 8:01:01	07:02:01	1 day, 16:01:01	03:04:01	07:02:01
		29	AP-54	1 day, 0:02:01	1 day, 5:02:01	1 day, 20:03:01	2 days, 9:01:01	06:02:01	16:01:01
		30	AP-55	01:01:01	03:01:01	07:02:01	1 day, 11:01:01	04:01:01	07:02:01
		31	AP-56	02:01:01	03:01:01	07:02:01	1 day, 23:01:01	03:04:01	06:02:01
		32	AP-57	02:01:01	1 day, 7:01:02	1 day, 20:02:01	2 days, 3:01:01	05:01:01	15:02:01
		33	AP-58	02:01:01		15:01:01	1 day, 3:05:02	02:02:02	03:03:01
		34	AP-59	02:01:01		18:01:01	1 day, 20:02:01	05:01:01	07:01:01
		35	AP-60	02:01:01	1 day, 8:01:01	1 day, 16:01:01	1 day, 21:01:01	03:04:01	16:01:01
		36	AP-82	02:01:01	-	1 day, 20:02:01	-	05:01:01	-
		37	AP-83	02:01:01	1 day, 9:01:01	14:02:01	2 days, 9:01:01	06:02:01	08:02:01
	HLA alleles assessed in the study and included in the pHLA multimer analyses are indicated in bold.

## Sheet: Table S4
	Table S4. List of SARS-CoV-2 epitopes with corresponding HLA rank scores
	Number	Protein	HLA	Icore	Peptide	Rank	Reference*
	1	QHD43415_1_ORF1	HLA-A01:01	CTDDNALAYY	ACTDDNALAYY	0.123	This study (primary screening)
	2	QHD43415_1_ORF1	HLA-A03:01	AIVSTIQRK	AIVSTIQRK	0.072	IEDB
	3	QHD43415_1_ORF1	HLA-A03:01	AIVSTIQRKYK	AIVSTIQRKYK	0.434	Saini et al., 2021
	4	QHD43415_1_ORF1	HLA-A02:01	ALLADKFPV	ALLADKFPV	0.132	Saini et al., 2021
	5	QHD43415_1_ORF1	HLA-A02:01	ALLADKFPVL	ALLADKFPVL	0.427	This study (primary screening)
	6	QHD43415_1_ORF1	HLA-A02:01	ALNLGETFV	ALNLGETFV	0.353	IEDB
	7	QHD43415_1_ORF1	HLA-B15:01	ALRKVPTDNY	ALRKVPTDNY	0.281	Saini et al., 2021
	8	QHD43415_1_ORF1	HLA-A02:01	ALWEIQQV	ALWEIQQV	0.139	Saini et al., 2021
	9	QHD43415_1_ORF1	HLA-A02:01	ALWEIQQVV	ALWEIQQVV	0.012	Saini et al., 2021
	10	QHD43415_1_ORF1	HLA-B07:02	APHGHVMVEL	APHGHVMVEL	0.044	Saini et al., 2021
	11	QHD43415_1_ORF1	HLA-B07:02	APKEIIFL	APKEIIFL	0.419	Saini et al., 2021
	12	QHD43415_1_ORF1	HLA-A02:01	APTLVPQEHYV	APTLVPQEHYV	0.474	Saini et al., 2021
	13	QHD43415_1_ORF1	HLA-A02:01	ASALWEIQQVV	ASALWEIQQVV	0.35	Saini et al., 2021
	14	QHD43415_1_ORF1	HLA-A01:01	ASEFSSLPSY	ASEFSSLPSY	0.061	This study (primary screening)
	15	QHD43415_1_ORF1	HLA-A02:01	AVASKILGL	AVASKILGL	0.41	Saini et al., 2021
	16	QHD43415_1_ORF1	HLA-A24:02	AWPLIVTAL	AWPLIVTAL	0.487	Saini et al., 2021
	17	QHD43415_1_ORF1	HLA-A24:02	AYILFTRF	AYILFTRF	0.355	IEDB
	18	QHD43415_1_ORF1	HLA-A24:02	AYILFTRFF	AYILFTRFF	0.064	Saini et al., 2021
	19	QHD43415_1_ORF1	HLA-A24:02	AYVDNSSLTI	AYVDNSSLTI	0.372	IEDB
	20	QHD43415_1_ORF1	HLA-A24:02	AYVNTFSSTF	AYVNTFSSTF	0.049	IEDB
	21	QHD43415_1_ORF1	HLA-A01:01	CTDDNALAY	CTDDNALAY	0.002	IEDB
	22	QHD43415_1_ORF1	HLA-A01:01	CTDDNALAYY	CTDDNALAYY	0.005	Saini et al., 2021
	23	QHD43415_1_ORF1	HLA-A01:01	CTDDNALAYY	CTDDNALAYYN	0.237	This study (primary screening)
	24	QHD43415_1_ORF1	HLA-A01:01	CTEIDPKLDNY	CTEIDPKLDNY	0.082	IEDB
	25	QHD43415_1_ORF1	HLA-A24:02	DDYQGKPLEF	DDYQGKPLEF	0.358	Saini et al., 2021
	26	QHD43415_1_ORF1	HLA-B08:01	DLKGKYVQI	DLKGKYVQI	0.013	IEDB
	27	QHD43415_1_ORF1	HLA-A01:01	DSCNNYMLTY	DSCNNYMLTY	0.342	Saini et al., 2021
	28	QHD43415_1_ORF1	HLA-A01:01	DTDFVNEFY	DTDFVNEFY	0.007	IEDB
	29	QHD43415_1_ORF1	HLA-A01:01	DTDFVNEFY	DTDFVNEFYA	0.423	This study (primary screening)
	30	QHD43415_1_ORF1	HLA-A01:01	DTDLTKPY	DTDLTKPY	0.336	This study (primary screening)
	31	QHD43415_1_ORF1	HLA-A24:02	DYKHYTPSF	DYKHYTPSF	0.147	Saini et al., 2021
	32	QHD43415_1_ORF1	HLA-B08:01	EAFEKMVSL	EAFEKMVSL	0.014	IEDB
	33	QHD43415_1_ORF1	HLA-A01:01	EIDPKLDNY	EIDPKLDNY	0.038	IEDB
	34	QHD43415_1_ORF1	HLA-B15:01	EIKESVQTF	EIKESVQTF	0.24	Saini et al., 2021
	35	QHD43415_1_ORF1	HLA-B08:01	EIKESVQTF	EIKESVQTF	0.269	IEDB
	36	QHD43415_1_ORF1	HLA-A02:01	ELDERIDKV	ELDERIDKV	0.485	Saini et al., 2021
	37	QHD43415_1_ORF1	HLA-A01:01	FADDLNQLTGY	FADDLNQLTGY	0.034	IEDB
	38	QHD43415_1_ORF1	HLA-A24:02	FDIYNDKVAGF	FDIYNDKVAGF	0.415	Saini et al., 2021
	39	QHD43415_1_ORF1	HLA-A02:01	FELDERIDKV	FELDERIDKV	0.284	IEDB
	40	QHD43415_1_ORF1	HLA-A24:02	FEYYHTTDPSF	FEYYHTTDPSF	0.379	Saini et al., 2021
	41	QHD43415_1_ORF1	HLA-A02:01	FGDDTVIEV	FGDDTVIEV	0.408	Saini et al., 2021
	42	QHD43415_1_ORF1	HLA-A01:01	FIERYKLEGY	FIERYKLEGY	0.47	Saini et al., 2021
	43	QHD43415_1_ORF1	HLA-A01:01	FIPMDSTVKNY	FIPMDSTVKNY	0.268	Saini et al., 2021
	44	QHD43415_1_ORF1	HLA-A02:01	FLAHIQWMV	FLAHIQWMV	0.028	Saini et al., 2021
	45	QHD43415_1_ORF1	HLA-A02:01	FLARGIVFM	FLARGIVFM	0.107	Saini et al., 2021
	46	QHD43415_1_ORF1	HLA-A02:01	FLLNKEMYL	FLLNKEMYL	0.016	IEDB
	47	QHD43415_1_ORF1	HLA-A02:01	FLLPSLATV	FLLPSLATV	0.005	IEDB
	48	QHD43415_1_ORF1	HLA-A02:01	FLLPSLATVA	FLLPSLATVA	0.285	Saini et al., 2021
	49	QHD43415_1_ORF1	HLA-A02:01	FLPGVYSV	FLPGVYSV	0.164	IEDB
	50	QHD43415_1_ORF1	HLA-A02:01	FLPRVFSAV	FLPRVFSAV	0.149	Saini et al., 2021
	51	QHD43415_1_ORF1	HLA-A02:01	FLTENLLLYI	FLTENLLLYI	0.428	Saini et al., 2021
	52	QHD43415_1_ORF1	HLA-A02:01	FLYENAFLPFA	FLYENAFLPFA	0.207	Saini et al., 2021
	53	QHD43415_1_ORF1	HLA-B08:01	FPLKLRGTAV	FPLKLRGTAV	0.172	Saini et al., 2021
	54	QHD43415_1_ORF1	HLA-A01:01	FSAVGNICY	FSAVGNICY	0.109	Saini et al., 2021
	55	QHD43415_1_ORF1	HLA-A01:01	FTCASEYTGNY	FTCASEYTGNY	0.444	Saini et al., 2021
	56	QHD43415_1_ORF1	HLA-A01:01	FTDGVCLFW	FTDGVCLFW	0.434	Saini et al., 2021
	57	QHD43415_1_ORF1	HLA-A02:01	FVDGVPFVV	FVDGVPFVV	0.044	Saini et al., 2021
	58	QHD43415_1_ORF1	HLA-B08:01	FVKHKHAFL	FVKHKHAFL	0.022	IEDB
	59	QHD43415_1_ORF1	HLA-A02:01	FVNEFYAYL	FVNEFYAYL	0.087	Saini et al., 2021
	60	QHD43415_1_ORF1	HLA-B15:01	FVVEVVDKY	FVVEVVDKY	0.248	Saini et al., 2021
	61	QHD43415_1_ORF1	HLA-A24:02	FYAYLRKHF	FYAYLRKHF	0.128	Saini et al., 2021
	62	QHD43415_1_ORF1	HLA-A24:02	FYSYATHSDKF	FYSYATHSDKF	0.11	Saini et al., 2021
	63	QHD43415_1_ORF1	HLA-A02:01	GLLPPKNSI	GLLPPKNSI	0.35	IEDB
	64	QHD43415_1_ORF1	HLA-B08:01	GPKVKYLYF	GPKVKYLYF	0.114	Saini et al., 2021
	65	QHD43415_1_ORF1	HLA-A01:01	GTDLEGNFY	GTDLEGNFY	0.004	IEDB
	66	QHD43415_1_ORF1	HLA-A02:01	GVYDYLVST	GVYDYLVST	0.28	Saini et al., 2021
	67	QHD43415_1_ORF1	HLA-A24:02	HFISNSWLMW	HFISNSWLMW	0.401	Saini et al., 2021
	68	QHD43415_1_ORF1	HLA-B08:01	HLKDGTCGL	HLKDGTCGL	0.434	Saini et al., 2021
	69	QHD43415_1_ORF1	HLA-A01:01	HTQVVDMSMTY	HTQVVDMSMTY	0.182	Saini et al., 2021
	70	QHD43415_1_ORF1	HLA-A01:01	TTDPSFLGRY	HTTDPSFLGRY	0.04	Saini et al., 2021
	71	QHD43415_1_ORF1	HLA-A01:01	HVDTDLTKPY	HVDTDLTKPY	0.065	Saini et al., 2021
	72	QHD43415_1_ORF1	HLA-B15:01	HVGEIPVAY	HVGEIPVAY	0.081	Saini et al., 2021
	73	QHD43415_1_ORF1	HLA-B15:01	HVMSKHTDF	HVMSKHTDF	0.398	Saini et al., 2021
	74	QHD43415_1_ORF1	HLA-A24:02	IFFITGNTL	IFFITGNTL	0.409	Saini et al., 2021
	75	QHD43415_1_ORF1	HLA-A02:01	ILFTRFFYV	ILFTRFFYV	0.063	IEDB
	76	QHD43415_1_ORF1	HLA-A02:01	ILGLPTQTV	ILGLPTQTV	0.177	Saini et al., 2021
	77	QHD43415_1_ORF1	HLA-A02:01	ILLLDQALV	ILLLDQALV	0.327	IEDB
	78	QHD43415_1_ORF1	HLA-A02:01	ILSPLYAFA	ILSPLYAFA	0.408	Saini et al., 2021
	79	QHD43415_1_ORF1	HLA-A02:01	ILTSLLVLV	ILTSLLVLV	0.082	Saini et al., 2021
	80	QHD43415_1_ORF1	HLA-B07:02	IPARARVEC	IPARARVEC	0.389	Saini et al., 2021
	81	QHD43415_1_ORF1	HLA-B07:02	IPARARVECF	IPARARVECF	0.232	Saini et al., 2021
	82	QHD43415_1_ORF1	HLA-B07:02	IPRRNVATL	IPRRNVATL	0.008	Saini et al., 2021
	83	QHD43415_1_ORF1	HLA-B08:01	IPRRNVATL	IPRRNVATL	0.073	Saini et al., 2021
	84	QHD43415_1_ORF1	HLA-B07:02	IPTITQMNL	IPTITQMNL	0.171	Saini et al., 2021
	85	QHD43415_1_ORF1	HLA-B07:02	IPVAYRKVLL	IPVAYRKVLL	0.423	Saini et al., 2021
	86	QHD43415_1_ORF1	HLA-B15:01	IQITISSF	IQITISSF	0.21	This study (primary screening)
	87	QHD43415_1_ORF1	HLA-A03:01	IQITISSFK	IQITISSFK	0.399	Saini et al., 2021
	88	QHD43415_1_ORF1	HLA-A24:02	IQLSSYSLF	IQLSSYSLF	0.287	IEDB
	89	QHD43415_1_ORF1	HLA-A01:01	ITDVFYKENSY	ITDVFYKENSY	0.035	Saini et al., 2021
	90	QHD43415_1_ORF1	HLA-B15:01	ITILDGISQY	ITILDGISQY	0.333	Saini et al., 2021
	91	QHD43415_1_ORF1	HLA-A02:01	IVAGGIVAI	IVAGGIVAI	0.419	Saini et al., 2021
	92	QHD43415_1_ORF1	HLA-A01:01	IVDTVSALVY	IVDTVSALVY	0.035	IEDB
	93	QHD43415_1_ORF1	HLA-A24:02	IYLYLTFYL	IYLYLTFYL	0.217	IEDB
	94	QHD43415_1_ORF1	HLA-A24:02	KFVRIQPGQTF	KFVRIQPGQTF	0.106	This study (primary screening)
	95	QHD43415_1_ORF1	HLA-A02:01	KIAEIPKEEV	KIAEIPKEEV	0.475	Saini et al., 2021
	96	QHD43415_1_ORF1	HLA-B15:01	KIEELFYSY	KIEELFYSY	0.486	Saini et al., 2021
	97	QHD43415_1_ORF1	HLA-A02:01	KIFVDGVPFV	KIFVDGVPFV	0.072	Saini et al., 2021
	98	QHD43415_1_ORF1	HLA-A03:01	KLFDRYFKY	KLFDRYFKY	0.015	Saini et al., 2021
	99	QHD43415_1_ORF1	HLA-A03:01	KLFAAETLK	KLFAAETLK	0.011	IEDB
	100	QHD43415_1_ORF1	HLA-A02:01	KLKDCVMYA	KLKDCVMYA	0.371	Saini et al., 2021
	101	QHD43415_1_ORF1	HLA-A02:01	KLLHKPIVWHV	KLLHKPIVWHV	0.453	Saini et al., 2021
	102	QHD43415_1_ORF1	HLA-A02:01	KLMPVCVET	KLMPVCVET	0.373	Saini et al., 2021
	103	QHD43415_1_ORF1	HLA-A02:01	KLNIKLLGV	KLNIKLLGV	0.312	Saini et al., 2021
	104	QHD43415_1_ORF1	HLA-A02:01	KLNVGDYFV	KLNVGDYFV	0.183	Saini et al., 2021
	105	QHD43415_1_ORF1	HLA-A02:01	KLSYGIATV	KLSYGIATV	0.06	Saini et al., 2021
	106	QHD43415_1_ORF1	HLA-A02:01	KLVNKFLAL	KLVNKFLAL	0.154	Saini et al., 2021
	107	QHD43415_1_ORF1	HLA-B15:01	KLVSSFLEM	KLVSSFLEM	0.402	Saini et al., 2021
	108	QHD43415_1_ORF1	HLA-A02:01	KLWAQCVQL	KLWAQCVQL	0.077	Saini et al., 2021
	109	QHD43415_1_ORF1	HLA-B15:01	KMADQAMTQMY	KMADQAMTQMY	0.1	Saini et al., 2021
	110	QHD43415_1_ORF1	HLA-A01:01	MADQAMTQMY	KMADQAMTQMY	0.354	IEDB
	111	QHD43415_1_ORF1	HLA-A24:02	KMFDAYVNTF	KMFDAYVNTF	0.281	IEDB
	112	QHD43415_1_ORF1	HLA-A02:01	KNLSDRVVFV	KNLSDRVVFV	0.438	Saini et al., 2021
	113	QHD43415_1_ORF1	HLA-B07:02	KPHNSHEGKTF	KPHNSHEGKTF	0.226	Saini et al., 2021
	114	QHD43415_1_ORF1	HLA-B08:01	KPNELSRVL	KPNELSRVL	0.325	Saini et al., 2021
	115	QHD43415_1_ORF1	HLA-B07:02	KPNELSRVL	KPNELSRVL	0.014	IEDB
	116	QHD43415_1_ORF1	HLA-B07:02	KPPISFPL	KPPISFPL	0.42	Saini et al., 2021
	117	QHD43415_1_ORF1	HLA-B07:02	KPRSQMEIDF	KPRSQMEIDF	0.34	Saini et al., 2021
	118	QHD43415_1_ORF1	HLA-B07:02	KPYIKWDLL	KPYIKWDLL	0.158	Saini et al., 2021
	119	QHD43415_1_ORF1	HLA-B15:01	KQFDTYNLW	KQFDTYNLW	0.421	Saini et al., 2021
	120	QHD43415_1_ORF1	HLA-A02:01	KQGDDYVYL	KQGDDYVYL	0.466	Saini et al., 2021
	121	QHD43415_1_ORF1	HLA-B15:01	KQLIKVTLVF	KQLIKVTLVF	0.167	IEDB
	122	QHD43415_1_ORF1	HLA-A03:01	KSAGFPFNK	KSAGFPFNK	0.036	IEDB
	123	QHD43415_1_ORF1	HLA-A03:01	KTIQPRVEK	KTIQPRVEK	0.016	IEDB
	124	QHD43415_1_ORF1	HLA-A02:01	KVDGVDVEL	KVDGVDVEL	0.311	Saini et al., 2021
	125	QHD43415_1_ORF1	HLA-A02:01	KVDGVVQQL	KVDGVVQQL	0.08	Saini et al., 2021
	126	QHD43415_1_ORF1	HLA-B07:02	LEIPRRNVATL	LEIPRRNVATL	0.449	Saini et al., 2021
	127	QHD43415_1_ORF1	HLA-A02:01	LFLLPSLATV	LFLLPSLATV	0.366	Saini et al., 2021
	128	QHD43415_1_ORF1	HLA-A01:01	LGDVRETMSY	LGDVRETMSY	0.25	Saini et al., 2021
	129	QHD43415_1_ORF1	HLA-B08:01	LKKLKKSL	LKKLKKSL	0.348	Saini et al., 2021
	130	QHD43415_1_ORF1	HLA-B08:01	LLADKFPVL	LLADKFPVL	0.067	Saini et al., 2021
	131	QHD43415_1_ORF1	HLA-A02:01	LLADKFPVL	LLADKFPVL	0.046	IEDB
	132	QHD43415_1_ORF1	HLA-A02:01	LMIERFVSL	LMIERFVSL	0.047	Saini et al., 2021
	133	QHD43415_1_ORF1	HLA-B15:01	LMVVIPDYNTY	LMVVIPDYNTY	0.445	Saini et al., 2021
	134	QHD43415_1_ORF1	HLA-B07:02	LPKGIMMNV	LPKGIMMNV	0.459	Saini et al., 2021
	135	QHD43415_1_ORF1	HLA-B07:02	LPYPDPSRIL	LPYPDPSRIL	0.116	Saini et al., 2021
	136	QHD43415_1_ORF1	HLA-A02:01	LQAENVTGL	LQAENVTGL	0.397	IEDB
	137	QHD43415_1_ORF1	HLA-B08:01	LTIKKPNEL	LTIKKPNEL	0.136	IEDB
	138	QHD43415_1_ORF1	HLA-B15:01	LTNDNTSRY	LTNDNTSRY	0.381	IEDB
	139	QHD43415_1_ORF1	HLA-B15:01	LVKQGDDYVY	LVKQGDDYVY	0.483	Saini et al., 2021
	140	QHD43415_1_ORF1	HLA-A02:01	LVLSVNPYV	LVLSVNPYV	0.243	IEDB
	141	QHD43415_1_ORF1	HLA-B15:01	LVQMAPISAM	LVQMAPISAM	0.429	IEDB
	142	QHD43415_1_ORF1	HLA-A24:02	LYDKLVSSF	LYDKLVSSF	0.022	IEDB
	143	QHD43415_1_ORF1	HLA-A24:02	LYQPPQTSI	LYQPPQTSI	0.051	Saini et al., 2021
	144	QHD43415_1_ORF1	HLA-A24:02	LYYQNNVFM	LYYQNNVFM	0.239	Saini et al., 2021
	145	QHD43415_1_ORF1	HLA-B08:01	MFDAYVNTF	MFDAYVNTF	0.364	Saini et al., 2021
	146	QHD43415_1_ORF1	HLA-A24:02	MFTPLVPFW	MFTPLVPFW	0.14	IEDB
	147	QHD43415_1_ORF1	HLA-B08:01	MLRIMASL	MLRIMASL	0.354	Saini et al., 2021
	148	QHD43415_1_ORF1	HLA-A02:01	MMISAGFSL	MMISAGFSL	0.371	Saini et al., 2021
	149	QHD43415_1_ORF1	HLA-B07:02	MPASWVMRI	MPASWVMRI	0.438	Saini et al., 2021
	150	QHD43415_1_ORF1	HLA-B07:02	MPNMLRIMASL	MPNMLRIMASL	0.264	Saini et al., 2021
	151	QHD43415_1_ORF1	HLA-B15:01	MSNLGMPSY	MSNLGMPSY	0.323	IEDB
	152	QHD43415_1_ORF1	HLA-B08:01	NINLHTQVV	NINLHTQVV	0.455	Saini et al., 2021
	153	QHD43415_1_ORF1	HLA-B08:01	NLHSSRLSF	NLHSSRLSF	0.38	Saini et al., 2021
	154	QHD43415_1_ORF1	HLA-B15:01	NLHSSRLSF	NLHSSRLSF	0.134	IEDB
	155	QHD43415_1_ORF1	HLA-A02:01	NLIDSYFVV	NLIDSYFVV	0.104	IEDB
	156	QHD43415_1_ORF1	HLA-B08:01	NLKTLLSL	NLKTLLSL	0.116	Saini et al., 2021
	157	QHD43415_1_ORF1	HLA-A02:01	NLWNTFTRL	NLWNTFTRL	0.129	Saini et al., 2021
	158	QHD43415_1_ORF1	HLA-A02:01	NLYDKLVSSFL	NLYDKLVSSFL	0.249	Saini et al., 2021
	159	QHD43415_1_ORF1	HLA-B07:02	NPIQLSSYSL	NPIQLSSYSL	0.268	IEDB
	160	QHD43415_1_ORF1	HLA-B07:02	NPKTPKYKF	NPKTPKYKF	0.2	Saini et al., 2021
	161	QHD43415_1_ORF1	HLA-A01:01	NTCDGTTFTY	NTCDGTTFTY	0.008	IEDB
	162	QHD43415_1_ORF1	HLA-A01:01	NTSRYWEPEFY	NTSRYWEPEFY	0.296	Saini et al., 2021
	163	QHD43415_1_ORF1	HLA-B08:01	NVKDFMSL	NVKDFMSL	0.335	IEDB
	164	QHD43415_1_ORF1	HLA-A24:02	NYLKSPNF	NYLKSPNF	0.374	Saini et al., 2021
	165	QHD43415_1_ORF1	HLA-A24:02	NYMPYFFTL	NYMPYFFTL	0.005	IEDB
	166	QHD43415_1_ORF1	HLA-A24:02	NYMPYFFTLL	NYMPYFFTLL	0.205	This study (primary screening)
	167	QHD43415_1_ORF1	HLA-A24:02	PFMIDVQQW	PFMIDVQQW	0.459	IEDB
	168	QHD43415_1_ORF1	HLA-A24:02	PFVVSTGYHF	PFVVSTGYHF	0.475	This study (primary screening)
	169	QHD43415_1_ORF1	HLA-A01:01	PTDNYITTY	PTDNYITTY	0.007	Saini et al., 2021
	170	QHD43415_1_ORF1	HLA-A24:02	QGYKSVNITF	QGYKSVNITF	0.07	Saini et al., 2021
	171	QHD43415_1_ORF1	HLA-B15:01	QLRVIGHSM	QLRVIGHSM	0.445	This study (primary screening)
	172	QHD43415_1_ORF1	HLA-B15:01	QLYLGGMSYY	QLYLGGMSYY	0.137	Saini et al., 2021
	173	QHD43415_1_ORF1	HLA-A02:01	QMAPISAMV	QMAPISAMV	0.159	IEDB
	174	QHD43415_1_ORF1	HLA-B07:02	QPGQTFSVL	QPGQTFSVL	0.066	IEDB
	175	QHD43415_1_ORF1	HLA-A01:01	QVVDMSMTY	QVVDMSMTY	0.394	Saini et al., 2021
	176	QHD43415_1_ORF1	HLA-A03:01	QVVNVVTTK	QVVNVVTTK	0.137	IEDB
	177	QHD43415_1_ORF1	HLA-A24:02	QWLPTGTLL	QWLPTGTLL	0.299	This study (primary screening)
	178	QHD43415_1_ORF1	HLA-A02:01	RIMTWLDMV	RIMTWLDMV	0.323	Saini et al., 2021
	179	QHD43415_1_ORF1	HLA-A02:01	RLANECAQV	RLANECAQV	0.197	Saini et al., 2021
	180	QHD43415_1_ORF1	HLA-A02:01	RLIDAMMFT	RLIDAMMFT	0.437	Saini et al., 2021
	181	QHD43415_1_ORF1	HLA-B15:01	RLKLFDRYF	RLKLFDRYF	0.258	This study (primary screening)
	182	QHD43415_1_ORF1	HLA-B15:01	RLYYDSMSY	RLYYDSMSY	0.01	Saini et al., 2021
	183	QHD43415_1_ORF1	HLA-B07:02	RPDTRYVL	RPDTRYVL	0.095	IEDB
	184	QHD43415_1_ORF1	HLA-B07:02	RPDTRYVLM	RPDTRYVLM	0.043	IEDB
	185	QHD43415_1_ORF1	HLA-B15:01	RPQIGVVREF	RPQIGVVREF	0.214	Saini et al., 2021
	186	QHD43415_1_ORF1	HLA-A02:01	RQLLFVVEV	RQLLFVVEV	0.207	Saini et al., 2021
	187	QHD43415_1_ORF1	HLA-A01:01	RSDVLLPLTQY	RSDVLLPLTQY	0.104	This study (primary screening)
	188	QHD43415_1_ORF1	HLA-B15:01	RTAPHGHVM	RTAPHGHVM	0.277	Saini et al., 2021
	189	QHD43415_1_ORF1	HLA-A02:01	RTIKVFTTV	RTIKVFTTV	0.471	Saini et al., 2021
	190	QHD43415_1_ORF1	HLA-A24:02	RYFKYWDQTY	RYFKYWDQTY	0.482	Saini et al., 2021
	191	QHD43415_1_ORF1	HLA-A24:02	RYLALYNKY	RYLALYNKY	0.272	IEDB
	192	QHD43415_1_ORF1	HLA-A02:01	SALWEIQQVV	SALWEIQQVV	0.22	Saini et al., 2021
	193	QHD43415_1_ORF1	HLA-B08:01	SAMVRMYIF	SAMVRMYIF	0.36	Saini et al., 2021
	194	QHD43415_1_ORF1	HLA-A01:01	SDGTGTIY	SDGTGTIY	0.326	Saini et al., 2021
	195	QHD43415_1_ORF1	HLA-A01:01	SDYDYYRY	SDYDYYRY	0.371	This study (primary screening)
	196	QHD43415_1_ORF1	HLA-A24:02	SFGPLVRKI	SFGPLVRKI	0.291	Saini et al., 2021
	197	QHD43415_1_ORF1	HLA-A24:02	SFLPGVYSV	SFLPGVYSV	0.412	IEDB
	198	QHD43415_1_ORF1	HLA-A02:01	SLDTYPSLETI	SLDTYPSLETI	0.492	Saini et al., 2021
	199	QHD43415_1_ORF1	HLA-A02:01	SLENVAFNV	SLENVAFNV	0.298	Saini et al., 2021
	200	QHD43415_1_ORF1	HLA-A02:01	SLINTLNDL	SLINTLNDL	0.424	Saini et al., 2021
	201	QHD43415_1_ORF1	HLA-A02:01	SLLMPILTL	SLLMPILTL	0.09	Saini et al., 2021
	202	QHD43415_1_ORF1	HLA-A02:01	SLLSVLLSM	SLLSVLLSM	0.125	Saini et al., 2021
	203	QHD43415_1_ORF1	HLA-A02:01	SLPGVFCGV	SLPGVFCGV	0.192	Saini et al., 2021
	204	QHD43415_1_ORF1	HLA-A02:01	SMWALIISV	SMWALIISV	0.046	Saini et al., 2021
	205	QHD43415_1_ORF1	HLA-A01:01	SNSGSDVLY	SNSGSDVLY	0.4	IEDB
	206	QHD43415_1_ORF1	HLA-B07:02	SPSGVYQCAM	SPSGVYQCAM	0.152	Saini et al., 2021
	207	QHD43415_1_ORF1	HLA-B15:01	SSAKSASVY	SSAKSASVY	0.185	IEDB
	208	QHD43415_1_ORF1	HLA-A01:01	SSEAFLIGCNY	SSEAFLIGCNY	0.399	IEDB
	209	QHD43415_1_ORF1	HLA-A03:01	STFNVPMEKLK	STFNVPMEKLK	0.093	This study (primary screening)
	210	QHD43415_1_ORF1	HLA-B07:02	STKPVETSNSF	STKPVETSNSF	0.376	This study (primary screening)
	211	QHD43415_1_ORF1	HLA-A01:01	STNVTIATY	STNVTIATY	0.102	IEDB
	212	QHD43415_1_ORF1	HLA-A02:01	STSAFVETV	STSAFVETV	0.484	IEDB
	213	QHD43415_1_ORF1	HLA-A02:01	SVVSKVVKV	SVVSKVVKV	0.113	Saini et al., 2021
	214	QHD43415_1_ORF1	HLA-A24:02	SVYYTSNPTTF	SVYYTSNPTTF	0.118	Saini et al., 2021
	215	QHD43415_1_ORF1	HLA-A24:02	SYATHSDKF	SYATHSDKF	0.047	Saini et al., 2021
	216	QHD43415_1_ORF1	HLA-A24:02	SYSLFDMSKF	SYSLFDMSKF	0.14	Saini et al., 2021
	217	QHD43415_1_ORF1	HLA-A01:01	TDDNALAYY	TDDNALAYY	0.171	IEDB
	218	QHD43415_1_ORF1	HLA-A01:01	TDLEGNFY	TDLEGNFY	0.105	IEDB
	219	QHD43415_1_ORF1	HLA-A01:01	TDNYITTY	TDNYITTY	0.127	Saini et al., 2021
	220	QHD43415_1_ORF1	HLA-A01:01	EIDPKLDNYY	TEIDPKLDNYY	0.454	Saini et al., 2021
	221	QHD43415_1_ORF1	HLA-A24:02	TFISAARQGF	TFISAARQGF	0.361	Saini et al., 2021
	222	QHD43415_1_ORF1	HLA-A24:02	TFNGECPNF	TFNGECPNF	0.195	IEDB
	223	QHD43415_1_ORF1	HLA-A24:02	TFNGECPNFVF	TFNGECPNFVF	0.475	This study (primary screening)
	224	QHD43415_1_ORF1	HLA-A24:02	TFTYASALW	TFTYASALW	0.434	Saini et al., 2021
	225	QHD43415_1_ORF1	HLA-A24:02	TFYLTNDVSF	TFYLTNDVSF	0.141	This study (primary screening)
	226	QHD43415_1_ORF1	HLA-B15:01	TICAPLTVF	TICAPLTVF	0.465	Saini et al., 2021
	227	QHD43415_1_ORF1	HLA-A01:01	TIEVNSFSGY	TIEVNSFSGY	0.33	Saini et al., 2021
	228	QHD43415_1_ORF1	HLA-A01:01	TILDGISQY	TILDGISQY	0.424	This study (primary screening)
	229	QHD43415_1_ORF1	HLA-A03:01	TISLAGSYK	TISLAGSYK	0.479	IEDB
	230	QHD43415_1_ORF1	HLA-A01:01	TITQMNLKY	TITQMNLKY	0.381	Saini et al., 2021
	231	QHD43415_1_ORF1	HLA-A02:01	TMADLVYAL	TMADLVYAL	0.041	Saini et al., 2021
	232	QHD43415_1_ORF1	HLA-B07:02	TPRDLGACI	TPRDLGACI	0.11	Saini et al., 2021
	233	QHD43415_1_ORF1	HLA-B07:02	TPVVQTIEV	TPVVQTIEV	0.481	Saini et al., 2021
	234	QHD43415_1_ORF1	HLA-A01:01	TSEDMLNPNY	TSEDMLNPNY	0.042	Saini et al., 2021
	235	QHD43415_1_ORF1	HLA-A03:01	TSFGPLVRK	TSFGPLVRK	0.026	IEDB
	236	QHD43415_1_ORF1	HLA-A01:01	TSSGDATTAY	TSSGDATTAY	0.115	Saini et al., 2021
	237	QHD43415_1_ORF1	HLA-A01:01	TTDPSFLGRY	TTDPSFLGRY	0.002	Saini et al., 2021
	238	QHD43415_1_ORF1	HLA-A01:01	TTDPSFLGRY	TTDPSFLGRYM	0.093	Saini et al., 2021
	239	QHD43415_1_ORF1	HLA-A01:01	TTYPGQGLNGY	TTYPGQGLNGY	0.206	Saini et al., 2021
	240	QHD43415_1_ORF1	HLA-B15:01	TVAYFNMVY	TVAYFNMVY	0.413	IEDB
	241	QHD43415_1_ORF1	HLA-A02:01	TVYEKLKPV	TVYEKLKPV	0.282	Saini et al., 2021
	242	QHD43415_1_ORF1	HLA-A24:02	TYACWHHSI	TYACWHHSI	0.192	Saini et al., 2021
	243	QHD43415_1_ORF1	HLA-A24:02	TYERHSLSHF	TYERHSLSHF	0.212	Saini et al., 2021
	244	QHD43415_1_ORF1	HLA-A24:02	TYKNTCDGTTF	TYKNTCDGTTF	0.177	IEDB
	245	QHD43415_1_ORF1	HLA-A24:02	TYLDGADVTKI	TYLDGADVTKI	0.322	This study (primary screening)
	246	QHD43415_1_ORF1	HLA-B07:02	VAKSHNIAL	VAKSHNIAL	0.368	Saini et al., 2021
	247	QHD43415_1_ORF1	HLA-A02:01	VLLSVLQQL	VLLSVLQQL	0.019	IEDB
	248	QHD43415_1_ORF1	HLA-B15:01	VLNEKCSAY	VLNEKCSAY	0.047	Saini et al., 2021
	249	QHD43415_1_ORF1	HLA-A02:01	VLSEARQHL	VLSEARQHL	0.32	Saini et al., 2021
	250	QHD43415_1_ORF1	HLA-B15:01	VLAAECTIF	VLAAECTIF	0.489	Saini et al., 2021
	251	QHD43415_1_ORF1	HLA-A02:01	VMCGGSLYV	VMCGGSLYV	0.467	IEDB
	252	QHD43415_1_ORF1	HLA-A02:01	VMVELVAEL	VMVELVAEL	0.087	IEDB
	253	QHD43415_1_ORF1	HLA-A24:02	VMYASAVVLL	VMYASAVVLL	0.25	Saini et al., 2021
	254	QHD43415_1_ORF1	HLA-A03:01	VMYMGTLSY	VMYMGTLSY	0.034	IEDB
	255	QHD43415_1_ORF1	HLA-B07:02	VPANSTVL	VPANSTVL	0.267	Saini et al., 2021
	256	QHD43415_1_ORF1	HLA-B07:02	VPANSTVLSF	VPANSTVLSF	0.247	Saini et al., 2021
	257	QHD43415_1_ORF1	HLA-B07:02	VPGLPGTIL	VPGLPGTIL	0.059	Saini et al., 2021
	258	QHD43415_1_ORF1	HLA-B07:02	VPHISRQRL	VPHISRQRL	0.018	IEDB
	259	QHD43415_1_ORF1	HLA-B07:02	VPHVGEIPV	VPHVGEIPV	0.45	Saini et al., 2021
	260	QHD43415_1_ORF1	HLA-B08:01	VPQEHYVRI	VPQEHYVRI	0.409	Saini et al., 2021
	261	QHD43415_1_ORF1	HLA-A01:01	VSSPDAVTAY	VSSPDAVTAY	0.171	Saini et al., 2021
	262	QHD43415_1_ORF1	HLA-A03:01	VTNNTFTLK	VTNNTFTLK	0.069	IEDB
	263	QHD43415_1_ORF1	HLA-A01:01	VTVKNGSIHLY	VTVKNGSIHLY	0.164	IEDB
	264	QHD43415_1_ORF1	HLA-A01:01	VVDYGARFY	VVDYGARFY	0.056	IEDB
	265	QHD43415_1_ORF1	HLA-B15:01	VVQQLPETY	VVQQLPETY	0.176	Saini et al., 2021
	266	QHD43415_1_ORF1	HLA-A03:01	VVTTKIALK	VVTTKIALK	0.134	IEDB
	267	QHD43415_1_ORF1	HLA-B15:01	VVYRAFDIY	VVYRAFDIY	0.455	Saini et al., 2021
	268	QHD43415_1_ORF1	HLA-A03:01	VVYRGTTTYK	VVYRGTTTYK	0.013	IEDB
	269	QHD43415_1_ORF1	HLA-A24:02	VYIGDPAQL	VYIGDPAQL	0.044	Saini et al., 2021
	270	QHD43415_1_ORF1	HLA-A24:02	VYMPASWVM	VYMPASWVM	0.046	Saini et al., 2021
	271	QHD43415_1_ORF1	HLA-A24:02	VYRGTTTYKL	VYRGTTTYKL	0.296	Saini et al., 2021
	272	QHD43415_1_ORF1	HLA-A02:01	WLDMVDTSL	WLDMVDTSL	0.369	IEDB
	273	QHD43415_1_ORF1	HLA-B08:01	YAYLRKHF	YAYLRKHF	0.112	Saini et al., 2021
	274	QHD43415_1_ORF1	HLA-B08:01	YEKLKPVL	YEKLKPVL	0.179	Saini et al., 2021
	275	QHD43415_1_ORF1	HLA-A24:02	YFMRFRRAF	YFMRFRRAF	0.425	Saini et al., 2021
	276	QHD43415_1_ORF1	HLA-A24:02	YFVVKRHTF	YFVVKRHTF	0.082	Saini et al., 2021
	277	QHD43415_1_ORF1	HLA-A01:01	YKIEELFYSY	YKIEELFYSY	0.381	Saini et al., 2021
	278	QHD43415_1_ORF1	HLA-A02:01	YLATALLTL	YLATALLTL	0.028	Saini et al., 2021
	279	QHD43415_1_ORF1	HLA-A02:01	YLAVFDKNL	YLAVFDKNL	0.385	IEDB
	280	QHD43415_1_ORF1	HLA-A02:01	YLDAYNMMI	YLDAYNMMI	0.051	IEDB
	281	QHD43415_1_ORF1	HLA-A02:01	YLDGADVTKI	YLDGADVTKI	0.368	This study (primary screening)
	282	QHD43415_1_ORF1	HLA-B15:01	YLFDESGEF	YLFDESGEF	0.066	Saini et al., 2021
	283	QHD43415_1_ORF1	HLA-A02:01	YLFDESGEFKL	YLFDESGEFKL	0.02	IEDB
	284	QHD43415_1_ORF1	HLA-A02:01	YLITPVHV	YLITPVHV	0.387	IEDB
	285	QHD43415_1_ORF1	HLA-A02:01	YLITPVHVM	YLITPVHVM	0.084	Saini et al., 2021
	286	QHD43415_1_ORF1	HLA-B15:01	YLITPVHVM	YLITPVHVM	0.232	Saini et al., 2021
	287	QHD43415_1_ORF1	HLA-B15:01	YLKLTDNVY	YLKLTDNVY	0.023	Saini et al., 2021
	288	QHD43415_1_ORF1	HLA-B08:01	YLKRRVVF	YLKRRVVF	0.027	Saini et al., 2021
	289	QHD43415_1_ORF1	HLA-A02:01	YLNTLTLAV	YLNTLTLAV	0.049	IEDB
	290	QHD43415_1_ORF1	HLA-A24:02	YLPYPDPSRIL	YLPYPDPSRIL	0.496	Saini et al., 2021
	291	QHD43415_1_ORF1	HLA-A02:01	YLVQQESPFV	YLVQQESPFV	0.349	IEDB
	292	QHD43415_1_ORF1	HLA-A01:01	YLVSTQEFRY	YLVSTQEFRY	0.338	This study (primary screening)
	293	QHD43415_1_ORF1	HLA-A02:01	YLYFIKGLNNL	YLYFIKGLNNL	0.443	Saini et al., 2021
	294	QHD43415_1_ORF1	HLA-A02:01	YMPYFFTLL	YMPYFFTLL	0.46	IEDB
	295	QHD43415_1_ORF1	HLA-A02:01	YNLWNTFTRL	YNLWNTFTRL	0.399	Saini et al., 2021
	296	QHD43415_1_ORF1	HLA-A01:01	YTELEPPCRF	YTELEPPCRF	0.336	Saini et al., 2021
	297	QHD43415_1_ORF1	HLA-A01:01	YTGNYQCGHY	YTGNYQCGHY	0.268	Saini et al., 2021
	298	QHD43415_1_ORF1	HLA-A01:01	YTTTIKPVTY	YTTTIKPVTY	0.159	Saini et al., 2021
	299	QHD43415_1_ORF1	HLA-A02:01	YVDNSSLTI	YVDNSSLTI	0.355	IEDB
	300	QHD43415_1_ORF1	HLA-A24:02	YVYANGGKGF	YVYANGGKGF	0.455	IEDB
	301	QHD43415_1_ORF1	HLA-A24:02	YYKKDNSYF	YYKKDNSYF	0.014	IEDB
	302	QHD43415_1_ORF1	HLA-A24:02	YYPSARIVY	YYPSARIVY	0.375	Saini et al., 2021
	303	QHD43415_1_ORF1	HLA-A24:02	YYTSNPTTF	YYTSNPTTF	0.003	Saini et al., 2021
	304	QHD43415_1_ORF1	HLA-A24:02	YYTSNPTTFHL	YYTSNPTTFHL	0.094	Saini et al., 2021
	305	QHD43415_1_ORF1	HLA-A01:01	AAISDYDYY	AAISDYDYY	0.368	Saini et al., 2021
	306	QHD43415_1_ORF1	HLA-A11:01	ASMPTTIAK	ASMPTTIAK	0.0024	IEDB
	307	QHD43415_1_ORF1	HLA-A11:01	ATVVIGTSK	ATVVIGTSK	0.024	IEDB
	308	QHD43415_1_ORF1	HLA-A11:01	AVFDKNLYDK	AVFDKNLYDK	0.0062	IEDB
	309	QHD43415_1_ORF1	HLA-B35:01	DASGKPVPY	DASGKPVPY	0.0942	IEDB
	310	QHD43415_1_ORF1	HLA-B35:01	DVLLPLTQY	DVLLPLTQY	0.3469	IEDB
	311	QHD43415_1_ORF1	HLA-A11:01	KTIQPRVEK	KTIQPRVEK	0.0054	IEDB
	312	QHD43415_1_ORF1	HLA-A11:01	KVAGFAKFLK	KVAGFAKFLK	0.1005	IEDB
	313	QHD43415_1_ORF1	HLA-B35:01	LPLTQYNRY	LPLTQYNRY	0.0842	IEDB
	314	QHD43415_1_ORF1	HLA-B35:01	LVSDIDITF	LVSDIDITF	0.1719	IEDB
	315	QHD43415_1_ORF1	HLA-A11:01	QTVKPGNFNK	QTVKPGNFNK	0.1161	IEDB
	316	QHD43415_1_ORF1	HLA-A11:01	QVVDMSMTY	QVVDMSMTY	0.5559	IEDB
	317	QHD43415_1_ORF1	HLA-B35:01	RPDTRYVLM	RPDTRYVLM	0.5777	IEDB
	318	QHD43415_1_ORF1	HLA-B35:01	SIIQFPNTY	SIIQFPNTY	0.1262	IEDB
	319	QHD43415_1_ORF1	HLA-A11:01	STFNVPMEK	STFNVPMEK	0.0011	IEDB
	320	QHD43415_1_ORF1	HLA-A11:01	TISLAGSYK	TISLAGSYK	0.1763	IEDB
	321	QHD43415_1_ORF1	HLA-B35:01	TNVLEGSVAY	TNVLEGSVAY	0.3026	IEDB
	322	QHD43415_1_ORF1	HLA-B35:01	TPSKLIEY	TPSKLIEY	0.1579	IEDB
	323	QHD43415_1_ORF1	HLA-B35:01	VPFWITIAY	VPFWITIAY	0.0115	IEDB
	324	QHD43415_1_ORF1	HLA-A11:01	VTNNTFTLK	VTNNTFTLK	0.0123	IEDB
	325	QHD43415_1_ORF1	HLA-A11:01	VVNARLRAK	VVNARLRAK	0.546	IEDB
	326	QHD43415_1_ORF1	HLA-B35:01	VVVNAANVY	VVVNAANVY	0.3669	IEDB
	327	QHD43415_1_ORF1	HLA-A11:01	VVYRGTTTYK	VVYRGTTTYK	0.0411	IEDB
	328	QHD43416_1_S_lc	HLA-A03:01	ALDPLSETK	ALDPLSETK	0.276	IEDB
	329	QHD43416_1_S_lc	HLA-A02:01	ALNTLVKQL	ALNTLVKQL	0.254	IEDB
	330	QHD43416_1_S_lc	HLA-B07:02	APHGVVFL	APHGVVFL	0.42	IEDB
	331	QHD43416_1_S_lc	HLA-B07:02	APHGVVFLHV	APHGVVFLHV	0.984	Saini et al., 2021
	332	QHD43416_1_S_lc	HLA-A24:02	AYSNNSIAI	AYSNNSIAI	0.349	IEDB
	333	QHD43416_1_S_lc	HLA-A01:01	CNDPFLGVY	CNDPFLGVY	0.384	Saini et al., 2021
	334	QHD43416_1_S_lc	HLA-A01:01	CVADYSVLY	CVADYSVLY	0.189	Saini et al., 2021
	335	QHD43416_1_S_lc	HLA-B15:01	CVADYSVLY	CVADYSVLY	0.63	Saini et al., 2021
	336	QHD43416_1_S_lc	HLA-A01:01	ECSNLLLQY	ECSNLLLQY	0.481	This study (primary screening)
	337	QHD43416_1_S_lc	HLA-A03:01	EILPVSMTK	EILPVSMTK	0.399	IEDB
	338	QHD43416_1_S_lc	HLA-A02:01	ELLHAPATV	ELLHAPATV	0.601	Saini et al., 2021
	339	QHD43416_1_S_lc	HLA-B07:02	EPVLKGVKL	EPVLKGVKL	0.281	Saini et al., 2021
	340	QHD43416_1_S_lc	HLA-A24:02	EYVSQPFLM	EYVSQPFLM	0.127	IEDB
	341	QHD43416_1_S_lc	HLA-B35:01	FAMQMAYRF	FAMQMAYRF	0.2087	IEDB
	342	QHD43416_1_S_lc	HLA-A01:01	FCNDPFLGVYY	FCNDPFLGVYY	0.491	Saini et al., 2021
	343	QHD43416_1_S_lc	HLA-A02:01	FELLHAPATV	FELLHAPATV	0.407	Saini et al., 2021
	344	QHD43416_1_S_lc	HLA-B15:01	FERDISTEIY	FERDISTEIY	0.775	Saini et al., 2021
	345	QHD43416_1_S_lc	HLA-A02:01	FIAGLIAIV	FIAGLIAIV	0.201	Saini et al., 2021
	346	QHD43416_1_S_lc	HLA-A02:01	FLPFFSNV	FLPFFSNV	0.979	Saini et al., 2021
	347	QHD43416_1_S_lc	HLA-B07:02	FPQSAPHGV	FPQSAPHGV	0.405	IEDB
	348	QHD43416_1_S_lc	HLA-B08:01	FPQSAPHGVVF	FPQSAPHGVVF	0.784	Saini et al., 2021
	349	QHD43416_1_S_lc	HLA-B35:01	FPQSAPHGVVF	FPQSAPHGVVF	0.036	IEDB
	350	QHD43416_1_S_lc	HLA-B07:02	FPREGVFV	FPREGVFV	0.778	Saini et al., 2021
	351	QHD43416_1_S_lc	HLA-A01:01	FVFKNIDGY	FVFKNIDGY	0.629	This study (primary screening)
	352	QHD43416_1_S_lc	HLA-B35:01	FVSNGTHWF	FVSNGTHWF	0.5377	IEDB
	353	QHD43416_1_S_lc	HLA-A02:01	GLTVLPPLL	GLTVLPPLL	0.242	IEDB
	354	QHD43416_1_S_lc	HLA-A24:02	GNYNYLYRLF	GNYNYLYRLF	0.952	Saini et al., 2021
	355	QHD43416_1_S_lc	HLA-A11:01	GTHWFVTQR	GTHWFVTQR	0.0892	IEDB
	356	QHD43416_1_S_lc	HLA-A24:02	GTITSGWTF	GTITSGWTF	0.835	Saini et al., 2021
	357	QHD43416_1_S_lc	HLA-A03:01	GVYFASTEK	GVYFASTEK	0.031	IEDB
	358	QHD43416_1_S_lc	HLA-A11:01	GVYFASTEK	GVYFASTEK	0.0242	IEDB
	359	QHD43416_1_S_lc	HLA-A03:01	GVYYHKNNK	GVYYHKNNK	0.087	IEDB
	360	QHD43416_1_S_lc	HLA-A03:01	GVYYPDKVFR	GVYYPDKVFR	0.489	IEDB
	361	QHD43416_1_S_lc	HLA-A24:02	GYLQPRTFLL	GYLQPRTFLL	0.331	IEDB
	362	QHD43416_1_S_lc	HLA-A02:01	HLMSFPQSA	HLMSFPQSA	0.089	IEDB
	363	QHD43416_1_S_lc	HLA-A24:02	HWFVTQRNF	HWFVTQRNF	0.2	IEDB
	364	QHD43416_1_S_lc	HLA-B08:01	INITRFQTL	INITRFQTL	0.102	IEDB
	365	QHD43416_1_S_lc	HLA-B35:01	IPFAMQMAY	IPFAMQMAY	0.005	IEDB
	366	QHD43416_1_S_lc	HLA-B07:02	IPTNFTISV	IPTNFTISV	0.368	IEDB
	367	QHD43416_1_S_lc	HLA-A01:01	ITGRLQSLQTY	ITGRLQSLQTY	0.723	Saini et al., 2021
	368	QHD43416_1_S_lc	HLA-A24:02	IYQTSNFRV	IYQTSNFRV	0.244	IEDB
	369	QHD43416_1_S_lc	HLA-A03:01	KCYGVSPTK	KCYGVSPTK	0.199	Saini et al., 2021
	370	QHD43416_1_S_lc	HLA-A02:01	KIADYNYKL	KIADYNYKL	0.052	Saini et al., 2021
	371	QHD43416_1_S_lc	HLA-B08:01	KIYSKHTPI	KIYSKHTPI	0.466	IEDB
	372	QHD43416_1_S_lc	HLA-A02:01	KLNDLCFTNV	KLNDLCFTNV	0.372	IEDB
	373	QHD43416_1_S_lc	HLA-A02:01	KLPDDFTGCV	KLPDDFTGCV	0.396	Saini et al., 2021
	374	QHD43416_1_S_lc	HLA-B07:02	KPFERDISTEI	KPFERDISTEI	0.124	IEDB
	375	QHD43416_1_S_lc	HLA-B15:01	KQGNFKNLREF	KQGNFKNLREF	0.982	This study (primary screening)
	376	QHD43416_1_S_lc	HLA-A03:01	KVFRSSVLH	KVFRSSVLH	0.068	IEDB
	377	QHD43416_1_S_lc	HLA-A01:01	LADAGFIKQY	LADAGFIKQY	0.076	IEDB
	378	QHD43416_1_S_lc	HLA-B35:01	LGAENSVAY	LGAENSVAY	0.1266	IEDB
	379	QHD43416_1_S_lc	HLA-A02:01	LLFNKVTLA	LLFNKVTLA	0.166	IEDB
	380	QHD43416_1_S_lc	HLA-A01:01	LLTDEMIAQY	LLTDEMIAQY	0.016	Saini et al., 2021
	381	QHD43416_1_S_lc	HLA-B07:02	LPFNDGVYF	LPFNDGVYF	0.635	IEDB
	382	QHD43416_1_S_lc	HLA-B35:01	LPFNDGVYF	LPFNDGVYF	0.0145	IEDB
	383	QHD43416_1_S_lc	HLA-B35:01	LPIGINITRF	LPIGINITRF	0.1072	IEDB
	384	QHD43416_1_S_lc	HLA-B07:02	LPPAYTNSF	LPPAYTNSF	0.511	IEDB
	385	QHD43416_1_S_lc	HLA-B35:01	LPPAYTNSF	LPPAYTNSF	0.0912	IEDB
	386	QHD43416_1_S_lc	HLA-B35:01	LPPLLTDEM	LPPLLTDEM	0.2723	IEDB
	387	QHD43416_1_S_lc	HLA-B07:02	LPQGFSAL	LPQGFSAL	0.256	Saini et al., 2021
	388	QHD43416_1_S_lc	HLA-B08:01	LPQGFSAL	LPQGFSAL	0.959	Saini et al., 2021
	389	QHD43416_1_S_lc	HLA-B07:02	LPQGFSALEPL	LPQGFSALEPL	0.948	Saini et al., 2021
	390	QHD43416_1_S_lc	HLA-A01:01	LQELGKYEQY	LQELGKYEQY	0.791	Saini et al., 2021
	391	QHD43416_1_S_lc	HLA-A01:01	LTDEMIAQY	LTDEMIAQY	0.002	IEDB
	392	QHD43416_1_S_lc	HLA-B35:01	LTDEMIAQY	LTDEMIAQY	0.3419	IEDB
	393	QHD43416_1_S_lc	HLA-A01:01	LTDEMIAQY	LTDEMIAQYT	0.198	Saini et al., 2021
	394	QHD43416_1_S_lc	HLA-B15:01	LVKNKCVNF	LVKNKCVNF	0.739	Saini et al., 2021
	395	QHD43416_1_S_lc	HLA-B07:02	MIAQYTSAL	MIAQYTSAL	0.7	Saini et al., 2021
	396	QHD43416_1_S_lc	HLA-B08:01	MIAQYTSAL	MIAQYTSAL	0.513	Saini et al., 2021
	397	QHD43416_1_S_lc	HLA-B35:01	NATRFASVY	NATRFASVY	0.0965	IEDB
	398	QHD43416_1_S_lc	HLA-B08:01	NITRFQTL	NITRFQTL	0.157	IEDB
	399	QHD43416_1_S_lc	HLA-A24:02	NYNYLYRLF	NYNYLYRLF	0.064	IEDB
	400	QHD43416_1_S_lc	HLA-A24:02	PFFSNVTWF	PFFSNVTWF	0.312	IEDB
	401	QHD43416_1_S_lc	HLA-A24:02	PFGEVFNATRF	PFGEVFNATRF	0.945	This study (primary screening)
	402	QHD43416_1_S_lc	HLA-B35:01	QIPFAMQMAY	QIPFAMQMAY	0.1983	IEDB
	403	QHD43416_1_S_lc	HLA-B07:02	QPTESIVRF	QPTESIVRF	0.317	IEDB
	404	QHD43416_1_S_lc	HLA-B35:01	QPTESIVRF	QPTESIVRF	0.0399	IEDB
	405	QHD43416_1_S_lc	HLA-B07:02	QPYRVVVL	QPYRVVVL	0.256	IEDB
	406	QHD43416_1_S_lc	HLA-B08:01	QPYRVVVL	QPYRVVVL	0.067	IEDB
	407	QHD43416_1_S_lc	HLA-B07:02	QPYRVVVLSF	QPYRVVVLSF	0.446	IEDB
	408	QHD43416_1_S_lc	HLA-A24:02	QYIKWPWYI	QYIKWPWYI	0.032	IEDB
	409	QHD43416_1_S_lc	HLA-A03:01	RASANLAATK	RASANLAATK	0.492	IEDB
	410	QHD43416_1_S_lc	HLA-A24:02	RFDNPVLPF	RFDNPVLPF	0.183	IEDB
	411	QHD43416_1_S_lc	HLA-A24:02	RFPNITNLCPF	RFPNITNLCPF	0.099	IEDB
	412	QHD43416_1_S_lc	HLA-A02:01	RLDKVEAEV	RLDKVEAEV	0.075	Saini et al., 2021
	413	QHD43416_1_S_lc	HLA-A02:01	RLDKVEAEVQI	RLDKVEAEVQI	0.557	Saini et al., 2021
	414	QHD43416_1_S_lc	HLA-A03:01	RLFRKSNLK	RLFRKSNLK	0.005	IEDB
	415	QHD43416_1_S_lc	HLA-A11:01	RLFRKSNLK	RLFRKSNLK	0.1843	IEDB
	416	QHD43416_1_S_lc	HLA-A02:01	RLNEVAKNL	RLNEVAKNL	0.224	IEDB
	417	QHD43416_1_S_lc	HLA-B15:01	RLQSLQTY	RLQSLQTY	0.357	IEDB
	418	QHD43416_1_S_lc	HLA-A02:01	RLQSLQTYV	RLQSLQTYV	0.096	IEDB
	419	QHD43416_1_S_lc	HLA-B07:02	RVQPTESIVRF	RVQPTESIVRF	0.755	Saini et al., 2021
	420	QHD43416_1_S_lc	HLA-A24:02	VYSSANNCTF	RVYSSANNCTF	0.761	IEDB
	421	QHD43416_1_S_lc	HLA-A24:02	RVYSTGSNVF	RVYSTGSNVF	0.266	Saini et al., 2021
	422	QHD43416_1_S_lc	HLA-B15:01	RVYSTGSNVF	RVYSTGSNVF	0.077	IEDB
	423	QHD43416_1_S_lc	HLA-B35:01	SANNCTFEY	SANNCTFEY	0.1598	IEDB
	424	QHD43416_1_S_lc	HLA-A01:01	SASFSTFKCY	SASFSTFKCY	0.618	Saini et al., 2021
	425	QHD43416_1_S_lc	HLA-A02:01	SFELLHAPATV	SFELLHAPATV	0.808	IEDB
	426	QHD43416_1_S_lc	HLA-A24:02	SFIEDLLF	SFIEDLLF	0.64	Saini et al., 2021
	427	QHD43416_1_S_lc	HLA-A02:01	SIIAYTMSL	SIIAYTMSL	0.257	IEDB
	428	QHD43416_1_S_lc	HLA-B08:01	SIIAYTMSL	SIIAYTMSL	0.559	IEDB
	429	QHD43416_1_S_lc	HLA-A01:01	SKRVDFCGKGY	SKRVDFCGKGY	0.892	Saini et al., 2021
	430	QHD43416_1_S_lc	HLA-A02:01	SLIDLQEL	SLIDLQEL	0.714	Saini et al., 2021
	431	QHD43416_1_S_lc	HLA-A03:01	SLSSTASALGK	SLSSTASALGK	0.301	This study (primary screening)
	432	QHD43416_1_S_lc	HLA-B07:02	SPRRARSV	SPRRARSV	0.198	Saini et al., 2021
	433	QHD43416_1_S_lc	HLA-B08:01	SPRRARSV	SPRRARSV	0.38	IEDB
	434	QHD43416_1_S_lc	HLA-B07:02	SPRRARSVA	SPRRARSVA	0.064	Saini et al., 2021
	435	QHD43416_1_S_lc	HLA-A01:01	SSANNCTFEY	SSANNCTFEY	0.168	Saini et al., 2021
	436	QHD43416_1_S_lc	HLA-A01:01	STECSNLLLQY	STECSNLLLQY	0.05	Saini et al., 2021
	437	QHD43416_1_S_lc	HLA-A01:01	STQDLFLPF	STQDLFLPF	0.747	Saini et al., 2021
	438	QHD43416_1_S_lc	HLA-A01:01	STQDLFLPFF	STQDLFLPFF	0.897	Saini et al., 2021
	439	QHD43416_1_S_lc	HLA-A02:01	SVTTEILPV	SVTTEILPV	0.888	IEDB
	440	QHD43416_1_S_lc	HLA-A03:01	SVYAWNRKR	SVYAWNRKR	0.24	IEDB
	441	QHD43416_1_S_lc	HLA-A24:02	SWMESEFRV	SWMESEFRV	0.942	Saini et al., 2021
	442	QHD43416_1_S_lc	HLA-A01:01	TDEMIAQY	TDEMIAQY	0.108	IEDB
	443	QHD43416_1_S_lc	HLA-A24:02	TFEYVSQPFLM	TFEYVSQPFLM	0.708	Saini et al., 2021
	444	QHD43416_1_S_lc	HLA-A03:01	TLADAGFIK	TLADAGFIK	0.314	IEDB
	445	QHD43416_1_S_lc	HLA-B08:01	TLDSKTQSL	TLDSKTQSL	0.051	Saini et al., 2021
	446	QHD43416_1_S_lc	HLA-A02:01	TLDSKTQSL	TLDSKTQSL	0.044	IEDB
	447	QHD43416_1_S_lc	HLA-A01:01	TNTSNQVAVLY	TNTSNQVAVLY	0.445	This study (primary screening)
	448	QHD43416_1_S_lc	HLA-B07:02	TPCSFGGVSV	TPCSFGGVSV	0.581	Saini et al., 2021
	449	QHD43416_1_S_lc	HLA-B07:02	TPINLVRDL	TPINLVRDL	0.3	Saini et al., 2021
	450	QHD43416_1_S_lc	HLA-A24:02	TQDLFLPFF	TQDLFLPFF	0.967	Saini et al., 2021
	451	QHD43416_1_S_lc	HLA-B35:01	TSNQVAVLY	TSNQVAVLY	0.2621	IEDB
	452	QHD43416_1_S_lc	HLA-A24:02	TYVPAQEKNF	TYVPAQEKNFT	0.9	Saini et al., 2021
	453	QHD43416_1_S_lc	HLA-B15:01	VASQSIIAY	VASQSIIAY	0.15	Saini et al., 2021
	454	QHD43416_1_S_lc	HLA-B35:01	VASQSIIAY	VASQSIIAY	0.018	IEDB
	455	QHD43416_1_S_lc	HLA-A24:02	VFKNIDGYF	VFKNIDGYF	0.251	IEDB
	456	QHD43416_1_S_lc	HLA-A24:02	VFVSNGTHW	VFVSNGTHW	0.151	Saini et al., 2021
	457	QHD43416_1_S_lc	HLA-A24:02	VFVSNGTHWF	VFVSNGTHWF	0.254	IEDB
	458	QHD43416_1_S_lc	HLA-A24:02	VGYLQPRTFL	VGYLQPRTFL	0.443	Saini et al., 2021
	459	QHD43416_1_S_lc	HLA-A02:01	VLNDILSRL	VLNDILSRL	0.019	Saini et al., 2021
	460	QHD43416_1_S_lc	HLA-A02:01	VLPFNDGVYFA	VLPFNDGVYFA	0.967	Saini et al., 2021
	461	QHD43416_1_S_lc	HLA-B15:01	VLTESNKKF	VLTESNKKF	0.665	Saini et al., 2021
	462	QHD43416_1_S_lc	HLA-A03:01	VTYVPAQEK	VTYVPAQEK	0.061	IEDB
	463	QHD43416_1_S_lc	HLA-A02:01	VVFLHVTYV	VVFLHVTYV	0.204	Saini et al., 2021
	464	QHD43416_1_S_lc	HLA-A24:02	VYSSANNCTF	VYSSANNCTF	0.044	IEDB
	465	QHD43416_1_S_lc	HLA-A24:02	VYYPDKVF	VYYPDKVF	0.202	IEDB
	466	QHD43416_1_S_lc	HLA-B35:01	WTAGAAAYY	WTAGAAAYY	0.6035	IEDB
	467	QHD43416_1_S_lc	HLA-A24:02	YEQYIKWPWYI	YEQYIKWPWYI	0.793	Saini et al., 2021
	468	QHD43416_1_S_lc	HLA-A24:02	YFPLQSYGF	YFPLQSYGF	0.068	Saini et al., 2021
	469	QHD43416_1_S_lc	HLA-A02:01	YHLMSFPQSA	YHLMSFPQSA	0.437	This study (primary screening)
	470	QHD43416_1_S_lc	HLA-A24:02	YLQPRTFLL	YLQPRTFLL	0.476	Saini et al., 2021
	471	QHD43416_1_S_lc	HLA-A02:01	YLQPRTFLL	YLQPRTFLL	0.012	IEDB
	472	QHD43416_1_S_lc	HLA-B08:01	YLQPRTFLL	YLQPRTFLL	0.033	IEDB
	473	QHD43416_1_S_lc	HLA-A01:01	YTNSFTRGVY	YTNSFTRGVY	0.141	Saini et al., 2021
	474	QHD43416_1_S_lc	HLA-A01:01	YTNSFTRGVYY	YTNSFTRGVYY	0.132	Saini et al., 2021
	475	QHD43416_1_S_lc	HLA-A24:02	YYHKNNKSW	YYHKNNKSW	0.089	IEDB
	476	QHD43416_1_S_lc	HLA-A24:02	YYVGYLQPRTF	YYVGYLQPRTF	0.049	IEDB
	477	QHD43417_1_ORF3	HLA-A02:01	ALLAVFQSA	ALLAVFQSA	0.237	Saini et al., 2021
	478	QHD43417_1_ORF3	HLA-A02:01	ALSKGVHFV	ALSKGVHFV	0.033	Saini et al., 2021
	479	QHD43417_1_ORF3	HLA-B07:02	APFLYLYAL	APFLYLYAL	0.236	Saini et al., 2021
	480	QHD43417_1_ORF3	HLA-B08:01	APFLYLYAL	APFLYLYAL	0.208	Saini et al., 2021
	481	QHD43417_1_ORF3	HLA-A24:02	DYYQLYSTQL	DYYQLYSTQL	0.827	Saini et al., 2021
	482	QHD43417_1_ORF3	HLA-A01:01	FTSDYYQLY	FTSDYYQLY	0.011	Saini et al., 2021
	483	QHD43417_1_ORF3	HLA-A02:01	FVTVYSHLL	FVTVYSHLL	0.918	Saini et al., 2021
	484	QHD43417_1_ORF3	HLA-A02:01	GLEAPFLYL	GLEAPFLYL	0.381	IEDB
	485	QHD43417_1_ORF3	HLA-B15:01	HSYFTSDYY	HSYFTSDYY	0.661	IEDB
	486	QHD43417_1_ORF3	HLA-B35:01	IPIQASLPF	IPIQASLPF	0.0271	IEDB
	487	QHD43417_1_ORF3	HLA-B08:01	ITLKKRWQL	ITLKKRWQL	0.12	IEDB
	488	QHD43417_1_ORF3	HLA-A02:01	LLYDANYFL	LLYDANYFL	0.022	Saini et al., 2021
	489	QHD43417_1_ORF3	HLA-A24:02	LYLYALVYF	LYLYALVYF	0.108	IEDB
	490	QHD43417_1_ORF3	HLA-A02:01	NLLLLFVTV	NLLLLFVTV	0.606	Saini et al., 2021
	491	QHD43417_1_ORF3	HLA-A02:01	NPLLYDANYFL	NPLLYDANYFL	0.62	Saini et al., 2021
	492	QHD43417_1_ORF3	HLA-B08:01	QSASKIITL	QSASKIITL	0.189	Saini et al., 2021
	493	QHD43417_1_ORF3	HLA-A03:01	SASKIITLK	SASKIITLK	0.094	IEDB
	494	QHD43417_1_ORF3	HLA-A11:01	SASKIITLK	SASKIITLK	0.0153	IEDB
	495	QHD43417_1_ORF3	HLA-A24:02	SYFTSDYYQLY	SYFTSDYYQLY	0.735	IEDB
	496	QHD43417_1_ORF3	HLA-B08:01	TLKKRWQLA	TLKKRWQLA	0.408	Saini et al., 2021
	497	QHD43417_1_ORF3	HLA-A02:01	TVYSHLLLV	TVYSHLLLV	0.058	IEDB
	498	QHD43417_1_ORF3	HLA-A24:02	VYFLQSINF	VYFLQSINF	0.006	IEDB
	499	QHD43417_1_ORF3	HLA-B35:01	VAAGLEAPF	VAAGLEAPF	0.3307	IEDB
	500	QHD43417_1_ORF3	HLA-A01:01	YFTSDYYQLY	YFTSDYYQLY	0.049	Saini et al., 2021
	501	QHD43417_1_ORF3	HLA-A02:01	YLYALVYFL	YLYALVYFL	0.119	IEDB
	502	QHD43417_1_ORF3	HLA-A24:02	YYQLYSTQL	YYQLYSTQL	0.049	Saini et al., 2021
	503	QHD43417_1_ORF3	HLA-B08:01	YYQLYSTQL	YYQLYSTQL	0.394	IEDB
	504	QHD43417_1_ORF3	HLA-A01:01	AAGLEAPFLY	AAGLEAPFLY	0.542	IEDB
	505	QHD43418_1_E_lc	HLA-A02:01	FLAFVVFLL	FLAFVVFLL	0.374	IEDB
	506	QHD43418_1_E_lc	HLA-A02:01	TLIVNSVLL	TLIVNSVLL	0.638	IEDB
	507	QHD43419_1_M_lc	HLA-A01:01	AGDSGFAAY	AGDSGFAAY	0.183	IEDB
	508	QHD43419_1_M_lc	HLA-B08:01	ANRNRFLYI	ANRNRFLYI	0.795	IEDB
	509	QHD43419_1_M_lc	HLA-A01:01	ATSRTLSYY	ATSRTLSYY	0.078	IEDB
	510	QHD43419_1_M_lc	HLA-A11:01	ATSRTLSYY	ATSRTLSYY	0.2399	IEDB
	511	QHD43419_1_M_lc	HLA-A11:01	ATSRTLSYYK	ATSRTLSYYK	0.0783	IEDB
	512	QHD43419_1_M_lc	HLA-A24:02	AYANRNRF	AYANRNRF	0.789	Saini et al., 2021
	513	QHD43419_1_M_lc	HLA-A24:02	AYANRNRFL	AYANRNRFL	0.345	Saini et al., 2021
	514	QHD43419_1_M_lc	HLA-B15:01	FAYANRNRF	FAYANRNRF	0.809	Saini et al., 2021
	515	QHD43419_1_M_lc	HLA-B35:01	FAYANRNRF	FAYANRNRF	0.22	IEDB
	516	QHD43419_1_M_lc	HLA-A02:01	FLWLLWPVTL	FLWLLWPVTL	0.63	Saini et al., 2021
	517	QHD43419_1_M_lc	HLA-B08:01	FRLFARTRSM	FRLFARTRSM	0.71	Saini et al., 2021
	518	QHD43419_1_M_lc	HLA-A02:01	FVLAAVYRI	FVLAAVYRI	0.417	Saini et al., 2021
	519	QHD43419_1_M_lc	HLA-A02:01	GLMWLSYFI	GLMWLSYFI	0.49	Saini et al., 2021
	520	QHD43419_1_M_lc	HLA-B08:01	HLRIAGHHL	HLRIAGHHL	0.148	Saini et al., 2021
	521	QHD43419_1_M_lc	HLA-A02:01	KLLEQWNLV	KLLEQWNLV	0.047	IEDB
	522	QHD43419_1_M_lc	HLA-A02:01	LLWPVTLAC	LLWPVTLAC	0.847	Saini et al., 2021
	523	QHD43419_1_M_lc	HLA-B07:02	LPKEITVAT	LPKEITVAT	0.548	IEDB
	524	QHD43419_1_M_lc	HLA-B08:01	NRFLYIIKL	NRFLYIIKL	0.888	Saini et al., 2021
	525	QHD43419_1_M_lc	HLA-A24:02	RFLYIIKLIF	RFLYIIKLIF	0.813	Saini et al., 2021
	526	QHD43419_1_M_lc	HLA-A03:01	RIAGHHLGR	RIAGHHLGR	0.146	IEDB
	527	QHD43419_1_M_lc	HLA-B15:01	RLFARTRSM	RLFARTRSM	0.23	IEDB
	528	QHD43419_1_M_lc	HLA-B07:02	RPLLESEL	RPLLESEL	0.38	IEDB
	529	QHD43419_1_M_lc	HLA-B15:01	RVAGDSGFAAY	RVAGDSGFAAY	0.167	Saini et al., 2021
	530	QHD43419_1_M_lc	HLA-A01:01	RVAGDSGFAAY	RVAGDSGFAAY	0.262	IEDB
	531	QHD43419_1_M_lc	HLA-A24:02	RYRIGNYKL	RYRIGNYKL	0.199	Saini et al., 2021
	532	QHD43419_1_M_lc	HLA-B08:01	SFNPETNIL	SFNPETNIL	0.873	Saini et al., 2021
	533	QHD43419_1_M_lc	HLA-A02:01	SMWSFNPET	SMWSFNPET	0.408	IEDB
	534	QHD43419_1_M_lc	HLA-B15:01	SQRVAGDSGF	SQRVAGDSGF	0.101	Saini et al., 2021
	535	QHD43419_1_M_lc	HLA-A01:01	TVATSRTLSY	TVATSRTLSY	0.354	Saini et al., 2021
	536	QHD43419_1_M_lc	HLA-A01:01	VAGDSGFAAY	VAGDSGFAAY	0.11	This study (primary screening)
	537	QHD43419_1_M_lc	HLA-A01:01	VATSRTLSY	VATSRTLSY	0.247	Saini et al., 2021
	538	QHD43419_1_M_lc	HLA-B35:01	VATSRTLSY	VATSRTLSY	0.0901	IEDB
	539	QHD43419_1_M_lc	HLA-A01:01	VATSRTLSYY	VATSRTLSYY	0.33	Saini et al., 2021
	540	QHD43419_1_M_lc	HLA-B07:02	VPLHGTIL	VPLHGTIL	0.427	IEDB
	541	QHD43419_1_M_lc	HLA-A01:01	YANRNRFLY	YANRNRFLY	0.177	IEDB
	542	QHD43419_1_M_lc	HLA-B35:01	YANRNRFLY	YANRNRFLY	0.121	IEDB
	543	QHD43420_1_ORF6	HLA-A02:01	HLVDFQVTI	HLVDFQVTI	0.022	Saini et al., 2021
	544	QHD43420_1_ORF6	HLA-A02:01	HLVDFQVTIA	HLVDFQVTIA	0.904	Saini et al., 2021
	545	QHD43420_1_ORF6	HLA-B08:01	LIIMRTFKV	LIIMRTFKV	0.742	Saini et al., 2021
	546	QHD43420_1_ORF6	HLA-A02:01	SIWNLDYIINL	SIWNLDYIINL	0.758	Saini et al., 2021
	547	QHD43420_1_ORF6	HLA-B08:01	TFKVSIWNL	TFKVSIWNL	0.735	Saini et al., 2021
	548	QHD43421_1_ORF7	HLA-B08:01	EGNSPFHPL	EGNSPFHPL	0.63	Saini et al., 2021
	549	QHD43421_1_ORF7	HLA-A01:01	FACPDGVKHVY	FACPDGVKHVY	0.187	Saini et al., 2021
	550	QHD43421_1_ORF7	HLA-A01:01	FIRQEEVQELY	FIRQEEVQELY	0.168	Saini et al., 2021
	551	QHD43421_1_ORF7	HLA-B15:01	FIRQEEVQELY	FIRQEEVQELY	0.557	Saini et al., 2021
	552	QHD43421_1_ORF7	HLA-B08:01	HPLADNKFAL	HPLADNKFAL	0.966	Saini et al., 2021
	553	QHD43421_1_ORF7	HLA-A24:02	KFALTCFSTQF	KFALTCFSTQF	0.49	Saini et al., 2021
	554	QHD43421_1_ORF7	HLA-B15:01	LLKEPCSSGTY	LLKEPCSSGTY	0.078	Saini et al., 2021
	555	QHD43421_1_ORF7	HLA-B07:02	RARSVSPKL	RARSVSPKL	0.158	IEDB
	556	QHD43421_1_ORF7	HLA-B07:02	SPIFLIVAA	SPIFLIVAA	0.806	Saini et al., 2021
	557	QHD43422_1_ORF8	HLA-B07:02	EPKLGSLVV	EPKLGSLVV	0.461	Saini et al., 2021
	558	QHD43422_1_ORF8	HLA-A24:02	EYHDVRVVL	EYHDVRVVL	0.238	Saini et al., 2021
	559	QHD43422_1_ORF8	HLA-A24:02	EYHDVRVVLDF	EYHDVRVVLDF	0.433	Saini et al., 2021
	560	QHD43422_1_ORF8	HLA-A02:01	FLGIITTV	FLGIITTV	0.403	Saini et al., 2021
	561	QHD43422_1_ORF8	HLA-A02:01	KLGSLVVRC	KLGSLVVRC	0.926	Saini et al., 2021
	562	QHD43422_1_ORF8	HLA-A01:01	QSCTQHQPY	QSCTQHQPY	0.487	Saini et al., 2021
	563	QHD43422_1_ORF8	HLA-A01:01	VDDPCPIHFY	VDDPCPIHFY	0.151	Saini et al., 2021
	564	QHD43423_2_N_lc	HLA-B07:02	APSASAFFGM	APSASAFFGM	0.672	Saini et al., 2021
	565	QHD43423_2_N_lc	HLA-A24:02	AQFAPSASAF	AQFAPSASAF	0.597	IEDB
	566	QHD43423_2_N_lc	HLA-B15:01	AQFAPSASAF	AQFAPSASAF	0.005	IEDB
	567	QHD43423_2_N_lc	HLA-A11:01	ASAFFGMSR	ASAFFGMSR	0.0999	IEDB
	568	QHD43423_2_N_lc	HLA-A11:01	ATEGALNTPK	ATEGALNTPK	0.1991	IEDB
	569	QHD43423_2_N_lc	HLA-A24:02	DYKHWPQIAQF	DYKHWPQIAQF	0.28	IEDB
	570	QHD43423_2_N_lc	HLA-B35:01	FAPSASAFF	FAPSASAFF	0.559	IEDB
	571	QHD43423_2_N_lc	HLA-B08:01	FPRGQGVPI	FPRGQGVPI	0.452	Saini et al., 2021
	572	QHD43423_2_N_lc	HLA-B07:02	FPRGQGVPI	FPRGQGVPI	0.018	IEDB
	573	QHD43423_2_N_lc	HLA-A02:01	GMSRIGMEV	GMSRIGMEV	0.555	Saini et al., 2021
	574	QHD43423_2_N_lc	HLA-A24:02	HWPQIAQF	HWPQIAQF	0.398	Saini et al., 2021
	575	QHD43423_2_N_lc	HLA-B35:01	KAYNVTQAF	KAYNVTQAF	0.1273	IEDB
	576	QHD43423_2_N_lc	HLA-A02:01	KLDDKDPNF	KLDDKDPNF	0.347	IEDB
	577	QHD43423_2_N_lc	HLA-B08:01	KPRQKRTAT	KPRQKRTAT	0.578	Saini et al., 2021
	578	QHD43423_2_N_lc	HLA-B07:02	KPRQKRTAT	KPRQKRTAT	0.119	IEDB
	579	QHD43423_2_N_lc	HLA-A11:01	KSAAEASKK	KSAAEASKK	0.1812	IEDB
	580	QHD43423_2_N_lc	HLA-A03:01	KTFPPTEPK	KTFPPTEPK	0.005	Saini et al., 2021
	581	QHD43423_2_N_lc	HLA-A11:01	KTFPPTEPK	KTFPPTEPK	0.0023	IEDB
	582	QHD43423_2_N_lc	HLA-A03:01	KTFPPTEPKK	KTFPPTEPKK	0.004	IEDB
	583	QHD43423_2_N_lc	HLA-A11:01	KTFPPTEPKK	KTFPPTEPKK	0.0057	IEDB
	584	QHD43423_2_N_lc	HLA-A02:01	LLLDRLNQL	LLLDRLNQL	0.015	Saini et al., 2021
	585	QHD43423_2_N_lc	HLA-A02:01	LLLLDRLNQL	LLLLDRLNQL	0.562	Saini et al., 2021
	586	QHD43423_2_N_lc	HLA-B15:01	LLNKHIDAY	LLNKHIDAY	0.077	Saini et al., 2021
	587	QHD43423_2_N_lc	HLA-A01:01	LLNKHIDAY	LLNKHIDAY	0.325	IEDB
	588	QHD43423_2_N_lc	HLA-B07:02	LPNNTASWF	LPNNTASWF	0.648	IEDB
	589	QHD43423_2_N_lc	HLA-B35:01	LPAADLDDF	LPAADLDDF	0.2431	IEDB
	590	QHD43423_2_N_lc	HLA-B07:02	NPANNAAIVL	NPANNAAIVL	0.574	IEDB
	591	QHD43423_2_N_lc	HLA-A24:02	QFAPSASAFF	QFAPSASAFF	0.227	IEDB
	592	QHD43423_2_N_lc	HLA-A01:01	QGTTLPKGFY	QGTTLPKGFY	0.897	This study (primary screening)
	593	QHD43423_2_N_lc	HLA-B07:02	RPQGLPNNTA	RPQGLPNNTA	0.411	IEDB
	594	QHD43423_2_N_lc	HLA-B15:01	RQKKQQTVTL	RQKKQQTVTL	0.347	This study (primary screening)
	595	QHD43423_2_N_lc	HLA-B35:01	SPDDQIGYY	SPDDQIGYY	0.0567	IEDB
	596	QHD43423_2_N_lc	HLA-B07:02	SPRWYFYYL	SPRWYFYYL	0.114	Saini et al., 2021
	597	QHD43423_2_N_lc	HLA-B08:01	SPRWYFYYL	SPRWYFYYL	0.303	IEDB
	598	QHD43423_2_N_lc	HLA-A01:01	SSPDDQIGYY	SSPDDQIGYYR	0.301	IEDB
	599	QHD43423_2_N_lc	HLA-A01:01	TPSGTWLTY	TPSGTWLTY	0.716	IEDB
	600	QHD43423_2_N_lc	HLA-B35:01	TPSGTWLTY	TPSGTWLTY	0.0121	IEDB
	601	QHD43423_2_N_lc	HLA-A02:01	VLQLPQGTTL	VLQLPQGTTL	0.832	Saini et al., 2021
	* References: Saini et al., 2021 (19); IEDB (21)

## Sheet: Table S5
	Table S5. Distribution of peptides used for longitudinal analysis across the HLA-I allotypes and SARS-CoV-2 proteins.
	Protein	HLA-A01:01	HLA-A02:01	HLA-A03:01	HLA-A11:01	HLA-A24:02	HLA-B07:02	HLA-B08:01	HLA-B15:01	HLA-B35:01
	ORF1	56	89	15	12	56	32	23	34	10
	S	21	25	13	3	31	20	11	8	17
	ORF3	3	9	1	1	5	1	5	1	2
	M	8	6	1	2	4	3	5	4	3
	ORF7	2	0	0	0	1	2	2	2	0
	ORF8	2	2	0	0	2	1	0	0	0
	N	4	5	2	5	4	7	3	3	5
	E	0	2	0	0	0	0	0	0	0
	ORF6	0	3	0	0	0	0	2	0	0

## Sheet: Table S6
	Table S6.List of SARS-CoV-2 peptides screened using DNA-barcoded pHLA multimers at TP1 and TP4 (vaccinated patients) with corresponding HLA rank scores.
	Number	HLA	Protein	Peptide	Rank	Screening phase
	1	HLA-A01:01	QHD43415_1_ORF1	ALCEKALKY	0.434	Primary screening
	2	HLA-A01:01	QHD43415_1_ORF1	ACTDDNALAY	0.004	Primary screening
	3	HLA-A01:01	QHD43415_1_ORF1	ACTDDNALAYY	0.123	Primary screening
	4	HLA-A01:01	QHD43415_1_ORF1	ADDLNQLTGY	0.489	Primary screening
	5	HLA-A01:01	QHD43415_1_ORF1	AGTDLEGNFY	0.009	Primary screening
	6	HLA-A01:01	QHD43415_1_ORF1	AGTDLEGNFYG	0.335	Primary screening
	7	HLA-A01:01	QHD43415_1_ORF1	AISDYDYYRY	0.053	Primary screening
	8	HLA-A01:01	QHD43415_1_ORF1	AMDEFIERY	0.032	Primary screening
	9	HLA-A01:01	QHD43415_1_ORF1	APTLVPQEHY	0.468	Primary screening
	10	HLA-A01:01	QHD43415_1_ORF1	ASEFSSLPSY	0.061	Primary screening
	11	HLA-A01:01	QHD43415_1_ORF1	ASGKPVPYCY	0.455	Primary screening
	12	HLA-A01:01	QHD43415_1_ORF1	ATCFSTASDTY	0.238	Primary screening
	13	HLA-A01:01	QHD43415_1_ORF1	ATEETFKLSY	0.017	Primary screening
	14	HLA-A01:01	QHD43415_1_ORF1	ATNNLVVMAY	0.29	Primary screening
	15	HLA-A01:01	QHD43415_1_ORF1	AVDAAKAYKDY	0.217	Primary screening
	16	HLA-A01:01	QHD43415_1_ORF1	AWYTERSEKSY	0.408	Primary screening
	17	HLA-A01:01	QHD43415_1_ORF1	CTDDNALAY	0.002	Primary screening
	18	HLA-A01:01	QHD43415_1_ORF1	CTDDNALAYY	0.005	Primary screening
	19	HLA-A01:01	QHD43415_1_ORF1	CTDDNALAYYN	0.237	Primary screening
	20	HLA-A01:01	QHD43415_1_ORF1	CTEIDPKLDNY	0.082	Primary screening
	21	HLA-A01:01	QHD43415_1_ORF1	CTSEDMLNPNY	0.362	Primary screening
	22	HLA-A01:01	QHD43415_1_ORF1	CVDTVRTNVY	0.155	Primary screening
	23	HLA-A01:01	QHD43415_1_ORF1	DLDEWSMATY	0.083	Primary screening
	24	HLA-A01:01	QHD43415_1_ORF1	DLDEWSMATYY	0.101	Primary screening
	25	HLA-A01:01	QHD43415_1_ORF1	DSCNNYMLTY	0.342	Primary screening
	26	HLA-A01:01	QHD43415_1_ORF1	DSKEGFFTY	0.355	Primary screening
	27	HLA-A01:01	QHD43415_1_ORF1	DSSQGSEYDY	0.2	Primary screening
	28	HLA-A01:01	QHD43415_1_ORF1	DTANPKTPKY	0.16	Primary screening
	29	HLA-A01:01	QHD43415_1_ORF1	DTDFVNEFY	0.007	Primary screening
	30	HLA-A01:01	QHD43415_1_ORF1	DTDFVNEFYA	0.423	Primary screening
	31	HLA-A01:01	QHD43415_1_ORF1	DTDFVNEFYAY	0.058	Primary screening
	32	HLA-A01:01	QHD43415_1_ORF1	DTDLTKPY	0.336	Primary screening
	33	HLA-A01:01	QHD43415_1_ORF1	DTLKEILVTY	0.485	Primary screening
	34	HLA-A01:01	QHD43415_1_ORF1	DTNVLEGSVAY	0.328	Primary screening
	35	HLA-A01:01	QHD43415_1_ORF1	DVDTDFVNEFY	0.072	Primary screening
	36	HLA-A01:01	QHD43415_1_ORF1	DVTDVTQLY	0.165	Primary screening
	37	HLA-A01:01	QHD43415_1_ORF1	EGVVDYGARFY	0.255	Primary screening
	38	HLA-A01:01	QHD43415_1_ORF1	EIDPKLDNY	0.038	Primary screening
	39	HLA-A01:01	QHD43415_1_ORF1	EIDPKLDNYY	0.039	Primary screening
	40	HLA-A01:01	QHD43415_1_ORF1	ELAMDEFIERY	0.26	Primary screening
	41	HLA-A01:01	QHD43415_1_ORF1	ELVAELEGIQY	0.336	Primary screening
	42	HLA-A01:01	QHD43415_1_ORF1	ENDSKEGFFTY	0.423	Primary screening
	43	HLA-A01:01	QHD43415_1_ORF1	ESFGGASCCLY	0.491	Primary screening
	44	HLA-A01:01	QHD43415_1_ORF1	ESLRPDTRY	0.244	Primary screening
	45	HLA-A01:01	QHD43415_1_ORF1	ESSAKSASVY	0.339	Primary screening
	46	HLA-A01:01	QHD43415_1_ORF1	ESSAKSASVYY	0.235	Primary screening
	47	HLA-A01:01	QHD43415_1_ORF1	ETDLTKGPHEF	0.368	Primary screening
	48	HLA-A01:01	QHD43415_1_ORF1	ETISLAGSY	0.374	Primary screening
	49	HLA-A01:01	QHD43415_1_ORF1	ETLVTMPLGY	0.495	Primary screening
	50	HLA-A01:01	QHD43415_1_ORF1	EVGPEHSLAEY	0.376	Primary screening
	51	HLA-A01:01	QHD43415_1_ORF1	EVVDKYFDCY	0.349	Primary screening
	52	HLA-A01:01	QHD43415_1_ORF1	FADDLNQLTGY	0.034	Primary screening
	53	HLA-A01:01	QHD43415_1_ORF1	FAIGLALYY	0.472	Primary screening
	54	HLA-A01:01	QHD43415_1_ORF1	FIDTKRGVY	0.108	Primary screening
	55	HLA-A01:01	QHD43415_1_ORF1	FIERYKLEGY	0.47	Primary screening
	56	HLA-A01:01	QHD43415_1_ORF1	FIETISLAGSY	0.482	Primary screening
	57	HLA-A01:01	QHD43415_1_ORF1	FIPMDSTVKNY	0.268	Primary screening
	58	HLA-A01:01	QHD43415_1_ORF1	FKVNSTLEQY	0.493	Primary screening
	59	HLA-A01:01	QHD43415_1_ORF1	FLTENLLLY	0.148	Primary screening
	60	HLA-A01:01	QHD43415_1_ORF1	FPKSDGTGTIY	0.033	Primary screening
	61	HLA-A01:01	QHD43415_1_ORF1	FSAVGNICY	0.109	Primary screening
	62	HLA-A01:01	QHD43415_1_ORF1	FSGAMDTTSY	0.179	Primary screening
	63	HLA-A01:01	QHD43415_1_ORF1	FSNSGSDVLY	0.05	Primary screening
	64	HLA-A01:01	QHD43415_1_ORF1	FSNYQHEETIY	0.332	Primary screening
	65	HLA-A01:01	QHD43415_1_ORF1	FTCASEYTGNY	0.444	Primary screening
	66	HLA-A01:01	QHD43415_1_ORF1	FTDGVCLFW	0.434	Primary screening
	67	HLA-A01:01	QHD43415_1_ORF1	FVENPDILRVY	0.103	Primary screening
	68	HLA-A01:01	QHD43415_1_ORF1	FVETVKGLDY	0.174	Primary screening
	69	HLA-A01:01	QHD43415_1_ORF1	FVSLAIDAY	0.391	Primary screening
	70	HLA-A01:01	QHD43415_1_ORF1	FVVEVVDKY	0.327	Primary screening
	71	HLA-A01:01	QHD43415_1_ORF1	GCDVTDVTQLY	0.208	Primary screening
	72	HLA-A01:01	QHD43415_1_ORF1	GTDLEGNFY	0.004	Primary screening
	73	HLA-A01:01	QHD43415_1_ORF1	GTDLEGNFYG	0.331	Primary screening
	74	HLA-A01:01	QHD43415_1_ORF1	GTFTCASEY	0.497	Primary screening
	75	HLA-A01:01	QHD43415_1_ORF1	GTSSGDATTAY	0.253	Primary screening
	76	HLA-A01:01	QHD43415_1_ORF1	GVVDYGARFY	0.294	Primary screening
	77	HLA-A01:01	QHD43415_1_ORF1	HAGTDLEGNFY	0.009	Primary screening
	78	HLA-A01:01	QHD43415_1_ORF1	HLDGEVITF	0.363	Primary screening
	79	HLA-A01:01	QHD43415_1_ORF1	HSIGFDYVY	0.433	Primary screening
	80	HLA-A01:01	QHD43415_1_ORF1	HTDFSSEIIGY	0.016	Primary screening
	81	HLA-A01:01	QHD43415_1_ORF1	HTDLMAAY	0.101	Primary screening
	82	HLA-A01:01	QHD43415_1_ORF1	HTQVVDMSMTY	0.182	Primary screening
	83	HLA-A01:01	QHD43415_1_ORF1	HTTDPSFLGRY	0.04	Primary screening
	84	HLA-A01:01	QHD43415_1_ORF1	HVDTDLTKPY	0.065	Primary screening
	85	HLA-A01:01	QHD43415_1_ORF1	HVGEIPVAY	0.405	Primary screening
	86	HLA-A01:01	QHD43415_1_ORF1	ILDGISQY	0.208	Primary screening
	87	HLA-A01:01	QHD43415_1_ORF1	IPMDSTVKNY	0.266	Primary screening
	88	HLA-A01:01	QHD43415_1_ORF1	ISAGFSLWVY	0.345	Primary screening
	89	HLA-A01:01	QHD43415_1_ORF1	ISDYDYYRY	0.006	Primary screening
	90	HLA-A01:01	QHD43415_1_ORF1	ITDVFYKENSY	0.035	Primary screening
	91	HLA-A01:01	QHD43415_1_ORF1	ITEHSWNADLY	0.038	Primary screening
	92	HLA-A01:01	QHD43415_1_ORF1	ITILDGISQY	0.245	Primary screening
	93	HLA-A01:01	QHD43415_1_ORF1	ITSKETLY	0.403	Primary screening
	94	HLA-A01:01	QHD43415_1_ORF1	IVDTVSALVY	0.035	Primary screening
	95	HLA-A01:01	QHD43415_1_ORF1	KATEETFKLSY	0.385	Primary screening
	96	HLA-A01:01	QHD43415_1_ORF1	KIEELFYSY	0.224	Primary screening
	97	HLA-A01:01	QHD43415_1_ORF1	KMADQAMTQMY	0.354	Primary screening
	98	HLA-A01:01	QHD43415_1_ORF1	KNTCDGTTFTY	0.171	Primary screening
	99	HLA-A01:01	QHD43415_1_ORF1	KSDGTGTIY	0.017	Primary screening
	100	HLA-A01:01	QHD43415_1_ORF1	KVNSTLEQY	0.325	Primary screening
	101	HLA-A01:01	QHD43415_1_ORF1	KVPTDNYITTY	0.07	Primary screening
	102	HLA-A01:01	QHD43415_1_ORF1	LAMDEFIERY	0.073	Primary screening
	103	HLA-A01:01	QHD43415_1_ORF1	LGDELGTDPY	0.487	Primary screening
	104	HLA-A01:01	QHD43415_1_ORF1	LGDVRETMSY	0.25	Primary screening
	105	HLA-A01:01	QHD43415_1_ORF1	LLEIKDTEKY	0.192	Primary screening
	106	HLA-A01:01	QHD43415_1_ORF1	LLEKCDLQNY	0.329	Primary screening
	107	HLA-A01:01	QHD43415_1_ORF1	LMDGSIIQF	0.467	Primary screening
	108	HLA-A01:01	QHD43415_1_ORF1	LSDDAVVCF	0.201	Primary screening
	109	HLA-A01:01	QHD43415_1_ORF1	LSDLQDLKW	0.455	Primary screening
	110	HLA-A01:01	QHD43415_1_ORF1	LSFKELLVY	0.19	Primary screening
	111	HLA-A01:01	QHD43415_1_ORF1	LSGLDSLDTY	0.302	Primary screening
	112	HLA-A01:01	QHD43415_1_ORF1	LTENLLLY	0.096	Primary screening
	113	HLA-A01:01	QHD43415_1_ORF1	LTGHMLDMY	0.186	Primary screening
	114	HLA-A01:01	QHD43415_1_ORF1	LTKHPNQEY	0.226	Primary screening
	115	HLA-A01:01	QHD43415_1_ORF1	LTNDNTSRY	0.017	Primary screening
	116	HLA-A01:01	QHD43415_1_ORF1	LTNIFGTVY	0.138	Primary screening
	117	HLA-A01:01	QHD43415_1_ORF1	LVAELEGIQY	0.164	Primary screening
	118	HLA-A01:01	QHD43415_1_ORF1	LVAEWFLAY	0.291	Primary screening
	119	HLA-A01:01	QHD43415_1_ORF1	LVSTQEFRY	0.22	Primary screening
	120	HLA-A01:01	QHD43415_1_ORF1	MADQAMTQMY	0.031	Primary screening
	121	HLA-A01:01	QHD43415_1_ORF1	MCDIRQLLF	0.434	Primary screening
	122	HLA-A01:01	QHD43415_1_ORF1	MLTNDNTSRY	0.06	Primary screening
	123	HLA-A01:01	QHD43415_1_ORF1	MMSAPPAQY	0.182	Primary screening
	124	HLA-A01:01	QHD43415_1_ORF1	MSAPPAQY	0.335	Primary screening
	125	HLA-A01:01	QHD43415_1_ORF1	MSNLGMPSY	0.13	Primary screening
	126	HLA-A01:01	QHD43415_1_ORF1	MTYGQQFGPTY	0.294	Primary screening
	127	HLA-A01:01	QHD43415_1_ORF1	NGDVVAIDY	0.466	Primary screening
	128	HLA-A01:01	QHD43415_1_ORF1	NIDYDCVSFCY	0.457	Primary screening
	129	HLA-A01:01	QHD43415_1_ORF1	NLQSNHDLY	0.245	Primary screening
	130	HLA-A01:01	QHD43415_1_ORF1	NQDLNGNWY	0.33	Primary screening
	131	HLA-A01:01	QHD43415_1_ORF1	NQEYADVFHLY	0.458	Primary screening
	132	HLA-A01:01	QHD43415_1_ORF1	NSHEGKTFY	0.226	Primary screening
	133	HLA-A01:01	QHD43415_1_ORF1	NSSTCMMCY	0.446	Primary screening
	134	HLA-A01:01	QHD43415_1_ORF1	NSTNVTIATY	0.331	Primary screening
	135	HLA-A01:01	QHD43415_1_ORF1	NTCDGTTFTY	0.008	Primary screening
	136	HLA-A01:01	QHD43415_1_ORF1	NTCDGTTFTYA	0.268	Primary screening
	137	HLA-A01:01	QHD43415_1_ORF1	NTNPIQLSSY	0.074	Primary screening
	138	HLA-A01:01	QHD43415_1_ORF1	NTSRYWEPEFY	0.296	Primary screening
	139	HLA-A01:01	QHD43415_1_ORF1	PIDLVPNQPY	0.218	Primary screening
	140	HLA-A01:01	QHD43415_1_ORF1	PKSDGTGTIY	0.088	Primary screening
	141	HLA-A01:01	QHD43415_1_ORF1	PMDSTVKNY	0.193	Primary screening
	142	HLA-A01:01	QHD43415_1_ORF1	PTDNYITTY	0.007	Primary screening
	143	HLA-A01:01	QHD43415_1_ORF1	PTDNYITTYP	0.483	Primary screening
	144	HLA-A01:01	QHD43415_1_ORF1	PTLVPQEHY	0.349	Primary screening
	145	HLA-A01:01	QHD43415_1_ORF1	QADVEWKFY	0.069	Primary screening
	146	HLA-A01:01	QHD43415_1_ORF1	QGDDYVYLPY	0.167	Primary screening
	147	HLA-A01:01	QHD43415_1_ORF1	QIDGYVMHANY	0.208	Primary screening
	148	HLA-A01:01	QHD43415_1_ORF1	QTFSVLACY	0.351	Primary screening
	149	HLA-A01:01	QHD43415_1_ORF1	QTIEVNSFSGY	0.453	Primary screening
	150	HLA-A01:01	QHD43415_1_ORF1	QTVDSSQGSEY	0.144	Primary screening
	151	HLA-A01:01	QHD43415_1_ORF1	QVVDMSMTY	0.394	Primary screening
	152	HLA-A01:01	QHD43415_1_ORF1	RSDVLLPLTQY	0.104	Primary screening
	153	HLA-A01:01	QHD43415_1_ORF1	RVDGQVDLF	0.334	Primary screening
	154	HLA-A01:01	QHD43415_1_ORF1	RVDWTIEY	0.317	Primary screening
	155	HLA-A01:01	QHD43415_1_ORF1	SCNNYMLTY	0.499	Primary screening
	156	HLA-A01:01	QHD43415_1_ORF1	SDGTGTIY	0.326	Primary screening
	157	HLA-A01:01	QHD43415_1_ORF1	SDYDYYRY	0.371	Primary screening
	158	HLA-A01:01	QHD43415_1_ORF1	SNSGSDVLY	0.4	Primary screening
	159	HLA-A01:01	QHD43415_1_ORF1	SSAKSASVY	0.123	Primary screening
	160	HLA-A01:01	QHD43415_1_ORF1	SSAKSASVYY	0.129	Primary screening
	161	HLA-A01:01	QHD43415_1_ORF1	SSEAFLIGCNY	0.399	Primary screening
	162	HLA-A01:01	QHD43415_1_ORF1	SSGDATTAY	0.08	Primary screening
	163	HLA-A01:01	QHD43415_1_ORF1	SSPDAVTAY	0.246	Primary screening
	164	HLA-A01:01	QHD43415_1_ORF1	SSQGSEYDY	0.215	Primary screening
	165	HLA-A01:01	QHD43415_1_ORF1	STDGNKIADKY	0.009	Primary screening
	166	HLA-A01:01	QHD43415_1_ORF1	STDVVYRAF	0.301	Primary screening
	167	HLA-A01:01	QHD43415_1_ORF1	STNVTIATY	0.102	Primary screening
	168	HLA-A01:01	QHD43415_1_ORF1	TACTDDNALAY	0.005	Primary screening
	169	HLA-A01:01	QHD43415_1_ORF1	TANPKTPKY	0.152	Primary screening
	170	HLA-A01:01	QHD43415_1_ORF1	TCDGTTFTY	0.038	Primary screening
	171	HLA-A01:01	QHD43415_1_ORF1	TDDNALAY	0.064	Primary screening
	172	HLA-A01:01	QHD43415_1_ORF1	TDDNALAYY	0.171	Primary screening
	173	HLA-A01:01	QHD43415_1_ORF1	TDFVNEFY	0.153	Primary screening
	174	HLA-A01:01	QHD43415_1_ORF1	TDLEGNFY	0.105	Primary screening
	175	HLA-A01:01	QHD43415_1_ORF1	TDNYITTY	0.127	Primary screening
	176	HLA-A01:01	QHD43415_1_ORF1	TEIDPKLDNY	0.077	Primary screening
	177	HLA-A01:01	QHD43415_1_ORF1	TEIDPKLDNYY	0.454	Primary screening
	178	HLA-A01:01	QHD43415_1_ORF1	TIEVNSFSGY	0.33	Primary screening
	179	HLA-A01:01	QHD43415_1_ORF1	TILDGISQY	0.424	Primary screening
	180	HLA-A01:01	QHD43415_1_ORF1	TITQMNLKY	0.381	Primary screening
	181	HLA-A01:01	QHD43415_1_ORF1	TSEDMLNPNY	0.042	Primary screening
	182	HLA-A01:01	QHD43415_1_ORF1	TSRYWEPEFY	0.417	Primary screening
	183	HLA-A01:01	QHD43415_1_ORF1	TSSGDATTAY	0.115	Primary screening
	184	HLA-A01:01	QHD43415_1_ORF1	TTDPSFLGRY	0.002	Primary screening
	185	HLA-A01:01	QHD43415_1_ORF1	TTDPSFLGRYM	0.093	Primary screening
	186	HLA-A01:01	QHD43415_1_ORF1	TTNGDFLHF	0.44	Primary screening
	187	HLA-A01:01	QHD43415_1_ORF1	TTTIKPVTY	0.127	Primary screening
	188	HLA-A01:01	QHD43415_1_ORF1	TTYPGQGLNGY	0.206	Primary screening
	189	HLA-A01:01	QHD43415_1_ORF1	TVAYFNMVY	0.455	Primary screening
	190	HLA-A01:01	QHD43415_1_ORF1	TVDSSQGSEY	0.019	Primary screening
	191	HLA-A01:01	QHD43415_1_ORF1	TVDSSQGSEYD	0.409	Primary screening
	192	HLA-A01:01	QHD43415_1_ORF1	TVKNGSIHLY	0.303	Primary screening
	193	HLA-A01:01	QHD43415_1_ORF1	TVNVLAWLY	0.422	Primary screening
	194	HLA-A01:01	QHD43415_1_ORF1	VAELEGIQY	0.064	Primary screening
	195	HLA-A01:01	QHD43415_1_ORF1	VDSSQGSEY	0.417	Primary screening
	196	HLA-A01:01	QHD43415_1_ORF1	VDTDFVNEFY	0.025	Primary screening
	197	HLA-A01:01	QHD43415_1_ORF1	VMLTNDNTSRY	0.122	Primary screening
	198	HLA-A01:01	QHD43415_1_ORF1	VMYMGTLSY	0.463	Primary screening
	199	HLA-A01:01	QHD43415_1_ORF1	VPTDNYITTY	0.016	Primary screening
	200	HLA-A01:01	QHD43415_1_ORF1	VPTDNYITTYP	0.483	Primary screening
	201	HLA-A01:01	QHD43415_1_ORF1	VSSPDAVTAY	0.171	Primary screening
	202	HLA-A01:01	QHD43415_1_ORF1	VTDVTQLY	0.019	Primary screening
	203	HLA-A01:01	QHD43415_1_ORF1	VTDVTQLYL	0.131	Primary screening
	204	HLA-A01:01	QHD43415_1_ORF1	VTGDSCNNY	0.201	Primary screening
	205	HLA-A01:01	QHD43415_1_ORF1	VTQLYLGGMSY	0.474	Primary screening
	206	HLA-A01:01	QHD43415_1_ORF1	VTVKNGSIHLY	0.164	Primary screening
	207	HLA-A01:01	QHD43415_1_ORF1	VVDKYFDCY	0.037	Primary screening
	208	HLA-A01:01	QHD43415_1_ORF1	VVDMSMTY	0.202	Primary screening
	209	HLA-A01:01	QHD43415_1_ORF1	VVDYGARFY	0.056	Primary screening
	210	HLA-A01:01	QHD43415_1_ORF1	VVDYGARFYFY	0.178	Primary screening
	211	HLA-A01:01	QHD43415_1_ORF1	VVQQLPETY	0.289	Primary screening
	212	HLA-A01:01	QHD43415_1_ORF1	VVTTFDSEY	0.492	Primary screening
	213	HLA-A01:01	QHD43415_1_ORF1	VVYRGTTTY	0.464	Primary screening
	214	HLA-A01:01	QHD43415_1_ORF1	WYTERSEKSY	0.247	Primary screening
	215	HLA-A01:01	QHD43415_1_ORF1	YADVFHLY	0.08	Primary screening
	216	HLA-A01:01	QHD43415_1_ORF1	YADVFHLYL	0.268	Primary screening
	217	HLA-A01:01	QHD43415_1_ORF1	YADVFHLYLQY	0.08	Primary screening
	218	HLA-A01:01	QHD43415_1_ORF1	YEDQDALFAY	0.431	Primary screening
	219	HLA-A01:01	QHD43415_1_ORF1	YESLRPDTRY	0.349	Primary screening
	220	HLA-A01:01	QHD43415_1_ORF1	YFDKAGQKTY	0.317	Primary screening
	221	HLA-A01:01	QHD43415_1_ORF1	YKIEELFYSY	0.381	Primary screening
	222	HLA-A01:01	QHD43415_1_ORF1	YLVSTQEFRY	0.338	Primary screening
	223	HLA-A01:01	QHD43415_1_ORF1	YPLTKHPNQEY	0.456	Primary screening
	224	HLA-A01:01	QHD43415_1_ORF1	YSDSPCESH	0.224	Primary screening
	225	HLA-A01:01	QHD43415_1_ORF1	YSDVENPHL	0.332	Primary screening
	226	HLA-A01:01	QHD43415_1_ORF1	YSDVENPHLM	0.156	Primary screening
	227	HLA-A01:01	QHD43415_1_ORF1	YTEISFMLW	0.48	Primary screening
	228	HLA-A01:01	QHD43415_1_ORF1	YTELEPPCRF	0.336	Primary screening
	229	HLA-A01:01	QHD43415_1_ORF1	YTERSEKSY	0.019	Primary screening
	230	HLA-A01:01	QHD43415_1_ORF1	YTGNYQCGHY	0.268	Primary screening
	231	HLA-A01:01	QHD43415_1_ORF1	YTPSKLIEY	0.109	Primary screening
	232	HLA-A01:01	QHD43415_1_ORF1	YTTTIKPVTY	0.159	Primary screening
	233	HLA-A01:01	QHD43415_1_ORF1	YVDNSSLTI	0.392	Primary screening
	234	HLA-A01:01	QHD43415_1_ORF1	YVDTPNNTDF	0.479	Primary screening
	235	HLA-A01:01	QHD43415_1_ORF1	AAISDYDYY	0.368	Primary screening
	236	HLA-A01:01	QHD43415_1_ORF1	AAISDYDYYRY	0.119	Primary screening
	237	HLA-A01:01	QHD43416_1_S_lc	ALDPLSETK	0.994	Primary and vaccination screening
	238	HLA-A01:01	QHD43416_1_S_lc	ASFSTFKCY	0.632	Primary and vaccination screening
	239	HLA-A01:01	QHD43416_1_S_lc	CNDPFLGVY	0.384	Primary screening
	240	HLA-A01:01	QHD43416_1_S_lc	CNDPFLGVYY	0.359	Primary and vaccination screening
	241	HLA-A01:01	QHD43416_1_S_lc	CVADYSVLY	0.189	Primary screening
	242	HLA-A01:01	QHD43416_1_S_lc	DSFKEELDKY	0.322	Primary and vaccination screening
	243	HLA-A01:01	QHD43416_1_S_lc	DSKVGGNYNY	0.796	Primary and vaccination screening
	244	HLA-A01:01	QHD43416_1_S_lc	ECSNLLLQY	0.481	Primary screening
	245	HLA-A01:01	QHD43416_1_S_lc	FCNDPFLGVY	0.355	Primary and vaccination screening
	246	HLA-A01:01	QHD43416_1_S_lc	FCNDPFLGVYY	0.491	Primary screening
	247	HLA-A01:01	QHD43416_1_S_lc	FERDISTEIY	0.974	Primary and vaccination screening
	248	HLA-A01:01	QHD43416_1_S_lc	FVFKNIDGY	0.629	Primary screening
	249	HLA-A01:01	QHD43416_1_S_lc	GAEHVNNSY	0.167	Primary and vaccination screening
	250	HLA-A01:01	QHD43416_1_S_lc	GWTAGAAAYY	0.38	Primary and vaccination screening
	251	HLA-A01:01	QHD43416_1_S_lc	HADQLTPTW	0.577	Primary and vaccination screening
	252	HLA-A01:01	QHD43416_1_S_lc	IGAEHVNNSY	0.289	Primary and vaccination screening
	253	HLA-A01:01	QHD43416_1_S_lc	ILDITPCSF	0.77	Primary and vaccination screening
	254	HLA-A01:01	QHD43416_1_S_lc	ITGRLQSLQTY	0.723	Primary screening
	255	HLA-A01:01	QHD43416_1_S_lc	KNIDGYFKIY	0.96	Primary and vaccination screening
	256	HLA-A01:01	QHD43416_1_S_lc	KRVDFCGKGY	0.972	Primary and vaccination screening
	257	HLA-A01:01	QHD43416_1_S_lc	KSWMESEFRVY	0.757	Primary and vaccination screening
	258	HLA-A01:01	QHD43416_1_S_lc	KTSVDCTMY	0.218	Primary and vaccination screening
	259	HLA-A01:01	QHD43416_1_S_lc	LADAGFIKQY	0.076	Primary screening
	260	HLA-A01:01	QHD43416_1_S_lc	LDSKVGGNY	0.901	Primary and vaccination screening
	261	HLA-A01:01	QHD43416_1_S_lc	LGAENSVAY	0.861	Primary and vaccination screening
	262	HLA-A01:01	QHD43416_1_S_lc	LIDLQELGKY	0.07	Primary and vaccination screening
	263	HLA-A01:01	QHD43416_1_S_lc	LIGAEHVNNSY	0.488	Primary and vaccination screening
	264	HLA-A01:01	QHD43416_1_S_lc	LLTDEMIAQY	0.016	Primary screening
	265	HLA-A01:01	QHD43416_1_S_lc	LLTDEMIAQYT	0.62	Primary and vaccination screening
	266	HLA-A01:01	QHD43416_1_S_lc	LNDLCFTNVY	0.695	Primary and vaccination screening
	267	HLA-A01:01	QHD43416_1_S_lc	LQELGKYEQY	0.791	Primary screening
	268	HLA-A01:01	QHD43416_1_S_lc	LTDEMIAQY	0.002	Primary screening
	269	HLA-A01:01	QHD43416_1_S_lc	LTDEMIAQYT	0.198	Primary screening
	270	HLA-A01:01	QHD43416_1_S_lc	LTTRTQLPPAY	0.749	Primary and vaccination screening
	271	HLA-A01:01	QHD43416_1_S_lc	MSLGAENSVAY	0.328	Primary and vaccination screening
	272	HLA-A01:01	QHD43416_1_S_lc	MTKTSVDCTMY	0.647	Primary and vaccination screening
	273	HLA-A01:01	QHD43416_1_S_lc	NCVADYSVLY	0.377	Primary and vaccination screening
	274	HLA-A01:01	QHD43416_1_S_lc	NIDGYFKIY	0.173	Primary and vaccination screening
	275	HLA-A01:01	QHD43416_1_S_lc	NLDSKVGGNY	0.152	Primary and vaccination screening
	276	HLA-A01:01	QHD43416_1_S_lc	NSASFSTFKCY	0.362	Primary and vaccination screening
	277	HLA-A01:01	QHD43416_1_S_lc	NSFTRGVYY	0.24	Primary and vaccination screening
	278	HLA-A01:01	QHD43416_1_S_lc	NTSNQVAVLY	0.121	Primary and vaccination screening
	279	HLA-A01:01	QHD43416_1_S_lc	PLLTDEMIAQY	0.121	Primary and vaccination screening
	280	HLA-A01:01	QHD43416_1_S_lc	PTNGVGYQPY	0.438	Primary and vaccination screening
	281	HLA-A01:01	QHD43416_1_S_lc	QSAPHGVVF	0.898	Primary and vaccination screening
	282	HLA-A01:01	QHD43416_1_S_lc	QTGKIADYNY	0.335	Primary and vaccination screening
	283	HLA-A01:01	QHD43416_1_S_lc	QTLLALHRSY	0.73	Primary and vaccination screening
	284	HLA-A01:01	QHD43416_1_S_lc	RVDFCGKGY	0.298	Primary and vaccination screening
	285	HLA-A01:01	QHD43416_1_S_lc	SANNCTFEY	0.317	Primary and vaccination screening
	286	HLA-A01:01	QHD43416_1_S_lc	SASFSTFKCY	0.618	Primary screening
	287	HLA-A01:01	QHD43416_1_S_lc	SGWTAGAAAYY	0.251	Primary and vaccination screening
	288	HLA-A01:01	QHD43416_1_S_lc	SKRVDFCGKGY	0.892	Primary screening
	289	HLA-A01:01	QHD43416_1_S_lc	SLGAENSVAY	0.728	Primary and vaccination screening
	290	HLA-A01:01	QHD43416_1_S_lc	SLIDLQELGKY	0.762	Primary and vaccination screening
	291	HLA-A01:01	QHD43416_1_S_lc	SNCVADYSVLY	0.411	Primary and vaccination screening
	292	HLA-A01:01	QHD43416_1_S_lc	SSANNCTFEY	0.168	Primary screening
	293	HLA-A01:01	QHD43416_1_S_lc	STECSNLLL	0.969	Primary and vaccination screening
	294	HLA-A01:01	QHD43416_1_S_lc	STECSNLLLQY	0.05	Primary screening
	295	HLA-A01:01	QHD43416_1_S_lc	STQDLFLPF	0.747	Primary screening
	296	HLA-A01:01	QHD43416_1_S_lc	STQDLFLPFF	0.897	Primary screening
	297	HLA-A01:01	QHD43416_1_S_lc	SVASQSIIAY	0.496	Primary and vaccination screening
	298	HLA-A01:01	QHD43416_1_S_lc	SWMESEFRVY	0.823	Primary and vaccination screening
	299	HLA-A01:01	QHD43416_1_S_lc	TDEMIAQY	0.108	Primary screening
	300	HLA-A01:01	QHD43416_1_S_lc	TKTSVDCTMY	0.477	Primary and vaccination screening
	301	HLA-A01:01	QHD43416_1_S_lc	TLADAGFIKQY	0.399	Primary and vaccination screening
	302	HLA-A01:01	QHD43416_1_S_lc	TLDSKTQSL	0.72	Primary and vaccination screening
	303	HLA-A01:01	QHD43416_1_S_lc	TNSFTRGVYY	0.544	Primary and vaccination screening
	304	HLA-A01:01	QHD43416_1_S_lc	TNTSNQVAVLY	0.445	Primary screening
	305	HLA-A01:01	QHD43416_1_S_lc	TSNQVAVLY	0.052	Primary and vaccination screening
	306	HLA-A01:01	QHD43416_1_S_lc	TTEILPVSM	0.665	Primary and vaccination screening
	307	HLA-A01:01	QHD43416_1_S_lc	TTLDSKTQSL	0.901	Primary and vaccination screening
	308	HLA-A01:01	QHD43416_1_S_lc	TTRTQLPPAY	0.464	Primary and vaccination screening
	309	HLA-A01:01	QHD43416_1_S_lc	VADYSVLY	0.223	Primary and vaccination screening
	310	HLA-A01:01	QHD43416_1_S_lc	VASQSIIAY	0.358	Primary and vaccination screening
	311	HLA-A01:01	QHD43416_1_S_lc	VLKGVKLHY	0.877	Primary and vaccination screening
	312	HLA-A01:01	QHD43416_1_S_lc	WMESEFRVY	0.398	Primary and vaccination screening
	313	HLA-A01:01	QHD43416_1_S_lc	WTAGAAAYY	0.087	Primary and vaccination screening
	314	HLA-A01:01	QHD43416_1_S_lc	YLQPRTFLLKY	0.34	Primary and vaccination screening
	315	HLA-A01:01	QHD43416_1_S_lc	YSSANNCTFEY	0.201	Primary and vaccination screening
	316	HLA-A01:01	QHD43416_1_S_lc	YTNSFTRGVY	0.141	Primary screening
	317	HLA-A01:01	QHD43416_1_S_lc	YTNSFTRGVYY	0.132	Primary screening
	318	HLA-A01:01	QHD43417_1_ORF3	FLCWHTNCY	0.932	Primary screening
	319	HLA-A01:01	QHD43417_1_ORF3	FTSDYYQLY	0.011	Primary screening
	320	HLA-A01:01	QHD43417_1_ORF3	FTSDYYQLYS	0.639	Primary screening
	321	HLA-A01:01	QHD43417_1_ORF3	GLEAPFLY	0.951	Primary screening
	322	HLA-A01:01	QHD43417_1_ORF3	GLEAPFLYLY	0.333	Primary screening
	323	HLA-A01:01	QHD43417_1_ORF3	GTTSPISEHDY	0.541	Primary screening
	324	HLA-A01:01	QHD43417_1_ORF3	GVEHVTFFIY	0.435	Primary screening
	325	HLA-A01:01	QHD43417_1_ORF3	HSYFTSDYY	0.108	Primary screening
	326	HLA-A01:01	QHD43417_1_ORF3	ISEHDYQIGGY	0.155	Primary screening
	327	HLA-A01:01	QHD43417_1_ORF3	LEAPFLYLY	0.681	Primary screening
	328	HLA-A01:01	QHD43417_1_ORF3	LHSYFTSDYY	0.578	Primary screening
	329	HLA-A01:01	QHD43417_1_ORF3	STDTGVEHV	0.468	Primary screening
	330	HLA-A01:01	QHD43417_1_ORF3	STDTGVEHVTF	0.393	Primary screening
	331	HLA-A01:01	QHD43417_1_ORF3	SYFTSDYYQLY	0.15	Primary screening
	332	HLA-A01:01	QHD43417_1_ORF3	TSDYYQLY	0.073	Primary screening
	333	HLA-A01:01	QHD43417_1_ORF3	TSPISEHDY	0.414	Primary screening
	334	HLA-A01:01	QHD43417_1_ORF3	TTSPISEHDY	0.081	Primary screening
	335	HLA-A01:01	QHD43417_1_ORF3	VLHSYFTSDYY	0.808	Primary screening
	336	HLA-A01:01	QHD43417_1_ORF3	VVNPVMEPIY	0.84	Primary screening
	337	HLA-A01:01	QHD43417_1_ORF3	VAAGLEAPFLY	0.511	Primary screening
	338	HLA-A01:01	QHD43417_1_ORF3	YFTSDYYQLY	0.049	Primary screening
	339	HLA-A01:01	QHD43417_1_ORF3	AAGLEAPFLY	0.542	Primary screening
	340	HLA-A01:01	QHD43418_1_E_lc	LTALRLCAY	0.537	Primary screening
	341	HLA-A01:01	QHD43418_1_E_lc	NVSLVKPSFY	0.747	Primary screening
	342	HLA-A01:01	QHD43418_1_E_lc	SLVKPSFYVY	0.941	Primary screening
	343	HLA-A01:01	QHD43418_1_E_lc	VSLVKPSFY	0.354	Primary screening
	344	HLA-A01:01	QHD43419_1_M_lc	AGDSGFAAY	0.183	Primary screening
	345	HLA-A01:01	QHD43419_1_M_lc	ATSRTLSY	0.474	Primary screening
	346	HLA-A01:01	QHD43419_1_M_lc	ATSRTLSYY	0.078	Primary screening
	347	HLA-A01:01	QHD43419_1_M_lc	DSGFAAYSRY	0.807	Primary screening
	348	HLA-A01:01	QHD43419_1_M_lc	ITVATSRTLSY	0.46	Primary screening
	349	HLA-A01:01	QHD43419_1_M_lc	RVAGDSGFAAY	0.262	Primary screening
	350	HLA-A01:01	QHD43419_1_M_lc	SSDNIALLV	0.223	Primary screening
	351	HLA-A01:01	QHD43419_1_M_lc	TVATSRTLSY	0.354	Primary screening
	352	HLA-A01:01	QHD43419_1_M_lc	TVATSRTLSYY	0.402	Primary screening
	353	HLA-A01:01	QHD43419_1_M_lc	VAGDSGFAAY	0.11	Primary screening
	354	HLA-A01:01	QHD43419_1_M_lc	VATSRTLSY	0.247	Primary screening
	355	HLA-A01:01	QHD43419_1_M_lc	VATSRTLSYY	0.33	Primary screening
	356	HLA-A01:01	QHD43419_1_M_lc	YANRNRFLY	0.177	Primary screening
	357	HLA-A01:01	QHD43420_1_ORF6	KVSIWNLDY	0.714	Primary screening
	358	HLA-A01:01	QHD43420_1_ORF6	LSKSLTENKY	0.473	Primary screening
	359	HLA-A01:01	QHD43421_1_ORF7	ACPDGVKHVY	0.427	Primary screening
	360	HLA-A01:01	QHD43421_1_ORF7	CPDGVKHVY	0.419	Primary screening
	361	HLA-A01:01	QHD43421_1_ORF7	FACPDGVKHVY	0.187	Primary screening
	362	HLA-A01:01	QHD43421_1_ORF7	FIRQEEVQELY	0.168	Primary screening
	363	HLA-A01:01	QHD43421_1_ORF7	IRQEEVQELY	0.336	Primary screening
	364	HLA-A01:01	QHD43421_1_ORF7	ITLATCELY	0.314	Primary screening
	365	HLA-A01:01	QHD43421_1_ORF7	LATCELYHY	0.998	Primary screening
	366	HLA-A01:01	QHD43421_1_ORF7	RQEEVQELY	0.187	Primary screening
	367	HLA-A01:01	QHD43421_1_ORF7	TLATCELYHY	0.657	Primary screening
	368	HLA-A01:01	QHD43422_1_ORF8	AGSKSPIQY	0.781	Primary screening
	369	HLA-A01:01	QHD43422_1_ORF8	CSFYEDFLEY	0.45	Primary screening
	370	HLA-A01:01	QHD43422_1_ORF8	EAGSKSPIQY	0.607	Primary screening
	371	HLA-A01:01	QHD43422_1_ORF8	QSCTQHQPY	0.487	Primary screening
	372	HLA-A01:01	QHD43422_1_ORF8	SFYEDFLEY	0.783	Primary screening
	373	HLA-A01:01	QHD43422_1_ORF8	VDDPCPIHFY	0.151	Primary screening
	374	HLA-A01:01	QHD43422_1_ORF8	VVDDPCPIH	0.915	Primary screening
	375	HLA-A01:01	QHD43422_1_ORF8	VVDDPCPIHF	0.342	Primary screening
	376	HLA-A01:01	QHD43422_1_ORF8	VVDDPCPIHFY	0.03	Primary screening
	377	HLA-A01:01	QHD43422_1_ORF8	YIDIGNYTV	0.941	Primary screening
	378	HLA-A01:01	QHD43422_1_ORF8	YVVDDPCPIHF	0.946	Primary screening
	379	HLA-A01:01	QHD43423_2_N_lc	DLSPRWYFY	0.423	Primary screening
	380	HLA-A01:01	QHD43423_2_N_lc	DLSPRWYFYY	0.76	Primary screening
	381	HLA-A01:01	QHD43423_2_N_lc	EVTPSGTWLTY	0.59	Primary screening
	382	HLA-A01:01	QHD43423_2_N_lc	GTGPEAGLPY	0.326	Primary screening
	383	HLA-A01:01	QHD43423_2_N_lc	GTTLPKGFY	0.525	Primary screening
	384	HLA-A01:01	QHD43423_2_N_lc	KLDDKDPNF	0.673	Primary screening
	385	HLA-A01:01	QHD43423_2_N_lc	KMKDLSPRWY	0.821	Primary screening
	386	HLA-A01:01	QHD43423_2_N_lc	LLNKHIDAY	0.325	Primary screening
	387	HLA-A01:01	QHD43423_2_N_lc	LSPRWYFYY	0.447	Primary screening
	388	HLA-A01:01	QHD43423_2_N_lc	NSSPDDQIGY	0.183	Primary screening
	389	HLA-A01:01	QHD43423_2_N_lc	NSSPDDQIGYY	0.03	Primary screening
	390	HLA-A01:01	QHD43423_2_N_lc	QGTTLPKGFY	0.897	Primary screening
	391	HLA-A01:01	QHD43423_2_N_lc	SPDDQIGYY	0.172	Primary screening
	392	HLA-A01:01	QHD43423_2_N_lc	SSPDDQIGY	0.198	Primary screening
	393	HLA-A01:01	QHD43423_2_N_lc	SSPDDQIGYY	0.013	Primary screening
	394	HLA-A01:01	QHD43423_2_N_lc	SSPDDQIGYYR	0.301	Primary screening
	395	HLA-A01:01	QHD43423_2_N_lc	TNSSPDDQIGY	0.631	Primary screening
	396	HLA-A01:01	QHD43423_2_N_lc	TPSGTWLTY	0.716	Primary screening
	397	HLA-A01:01	QHD43423_2_N_lc	VTPSGTWLTY	0.139	Primary screening
	398	HLA-A02:01	QHD43415_1_ORF1	ALLADKFPV	0.132	Primary screening
	399	HLA-A02:01	QHD43415_1_ORF1	ALLADKFPVL	0.427	Primary screening
	400	HLA-A02:01	QHD43415_1_ORF1	ALLSDLQDL	0.186	Primary screening
	401	HLA-A02:01	QHD43415_1_ORF1	ALNLGETFV	0.353	Primary screening
	402	HLA-A02:01	QHD43415_1_ORF1	ALNNIINNA	0.286	Primary screening
	403	HLA-A02:01	QHD43415_1_ORF1	ALQDAYYRA	0.314	Primary screening
	404	HLA-A02:01	QHD43415_1_ORF1	ALWEIQQV	0.139	Primary screening
	405	HLA-A02:01	QHD43415_1_ORF1	ALWEIQQVV	0.012	Primary screening
	406	HLA-A02:01	QHD43415_1_ORF1	AMDEFIERYKL	0.467	Primary screening
	407	HLA-A02:01	QHD43415_1_ORF1	APTLVPQEHYV	0.474	Primary screening
	408	HLA-A02:01	QHD43415_1_ORF1	ASALWEIQQVV	0.35	Primary screening
	409	HLA-A02:01	QHD43415_1_ORF1	AVASKILGL	0.41	Primary screening
	410	HLA-A02:01	QHD43415_1_ORF1	AVIKTLQPV	0.31	Primary screening
	411	HLA-A02:01	QHD43415_1_ORF1	ELDERIDKV	0.485	Primary screening
	412	HLA-A02:01	QHD43415_1_ORF1	FELDERIDKV	0.284	Primary screening
	413	HLA-A02:01	QHD43415_1_ORF1	FGDDTVIEV	0.408	Primary screening
	414	HLA-A02:01	QHD43415_1_ORF1	FITESKPSV	0.107	Primary screening
	415	HLA-A02:01	QHD43415_1_ORF1	FLAHIQWMV	0.028	Primary screening
	416	HLA-A02:01	QHD43415_1_ORF1	FLARGIVFM	0.107	Primary screening
	417	HLA-A02:01	QHD43415_1_ORF1	FLGRYMSAL	0.493	Primary screening
	418	HLA-A02:01	QHD43415_1_ORF1	FLKKDAPYI	0.145	Primary screening
	419	HLA-A02:01	QHD43415_1_ORF1	FLLNKEMYL	0.016	Primary screening
	420	HLA-A02:01	QHD43415_1_ORF1	FLLNKEMYLKL	0.374	Primary screening
	421	HLA-A02:01	QHD43415_1_ORF1	FLLPSLATV	0.005	Primary screening
	422	HLA-A02:01	QHD43415_1_ORF1	FLLPSLATVA	0.285	Primary screening
	423	HLA-A02:01	QHD43415_1_ORF1	FLNKVVSTT	0.418	Primary screening
	424	HLA-A02:01	QHD43415_1_ORF1	FLNRFTTTL	0.036	Primary screening
	425	HLA-A02:01	QHD43415_1_ORF1	FLPGVYSV	0.164	Primary screening
	426	HLA-A02:01	QHD43415_1_ORF1	FLPRVFSAV	0.149	Primary screening
	427	HLA-A02:01	QHD43415_1_ORF1	FLRDGWEIV	0.283	Primary screening
	428	HLA-A02:01	QHD43415_1_ORF1	FLTENLLLYI	0.428	Primary screening
	429	HLA-A02:01	QHD43415_1_ORF1	FLVQAGNVQL	0.214	Primary screening
	430	HLA-A02:01	QHD43415_1_ORF1	FLYENAFL	0.467	Primary screening
	431	HLA-A02:01	QHD43415_1_ORF1	FLYENAFLPFA	0.207	Primary screening
	432	HLA-A02:01	QHD43415_1_ORF1	FVDGVPFVV	0.044	Primary screening
	433	HLA-A02:01	QHD43415_1_ORF1	FVLWAHGFEL	0.244	Primary screening
	434	HLA-A02:01	QHD43415_1_ORF1	FVNEFYAYL	0.087	Primary screening
	435	HLA-A02:01	QHD43415_1_ORF1	GIFGADPIHSL	0.256	Primary screening
	436	HLA-A02:01	QHD43415_1_ORF1	GLDSLDTYPSL	0.276	Primary screening
	437	HLA-A02:01	QHD43415_1_ORF1	GLFKDCSKV	0.283	Primary screening
	438	HLA-A02:01	QHD43415_1_ORF1	GLLPPKNSI	0.35	Primary screening
	439	HLA-A02:01	QHD43415_1_ORF1	GLNDNLLEI	0.039	Primary screening
	440	HLA-A02:01	QHD43415_1_ORF1	GLNDNLLEIL	0.314	Primary screening
	441	HLA-A02:01	QHD43415_1_ORF1	GLVEVEKGV	0.227	Primary screening
	442	HLA-A02:01	QHD43415_1_ORF1	GVYDYLVST	0.28	Primary screening
	443	HLA-A02:01	QHD43415_1_ORF1	HLDGEVITF	0.45	Primary screening
	444	HLA-A02:01	QHD43415_1_ORF1	IDLLLDDFVEI	0.405	Primary screening
	445	HLA-A02:01	QHD43415_1_ORF1	ILDGISQYSL	0.24	Primary screening
	446	HLA-A02:01	QHD43415_1_ORF1	ILFTRFFYV	0.063	Primary screening
	447	HLA-A02:01	QHD43415_1_ORF1	ILGLPTQTV	0.177	Primary screening
	448	HLA-A02:01	QHD43415_1_ORF1	ILGTVSWNL	0.389	Primary screening
	449	HLA-A02:01	QHD43415_1_ORF1	ILKPANNSL	0.473	Primary screening
	450	HLA-A02:01	QHD43415_1_ORF1	ILLLDQALV	0.327	Primary screening
	451	HLA-A02:01	QHD43415_1_ORF1	ILSPLYAFA	0.408	Primary screening
	452	HLA-A02:01	QHD43415_1_ORF1	ILTSLLVLV	0.082	Primary screening
	453	HLA-A02:01	QHD43415_1_ORF1	IQPGQTFSV	0.407	Primary screening
	454	HLA-A02:01	QHD43415_1_ORF1	IVAGGIVAI	0.419	Primary screening
	455	HLA-A02:01	QHD43415_1_ORF1	IVDTVSALV	0.433	Primary screening
	456	HLA-A02:01	QHD43415_1_ORF1	KIAEIPKEEV	0.475	Primary screening
	457	HLA-A02:01	QHD43415_1_ORF1	KIFVDGVPFV	0.072	Primary screening
	458	HLA-A02:01	QHD43415_1_ORF1	KLHDELTGHML	0.208	Primary screening
	459	HLA-A02:01	QHD43415_1_ORF1	KLIEYTDFA	0.158	Primary screening
	460	HLA-A02:01	QHD43415_1_ORF1	KLKDCVMYA	0.371	Primary screening
	461	HLA-A02:01	QHD43415_1_ORF1	KLKPVLDWL	0.37	Primary screening
	462	HLA-A02:01	QHD43415_1_ORF1	KLLHKPIVWHV	0.453	Primary screening
	463	HLA-A02:01	QHD43415_1_ORF1	KLMPVCVET	0.373	Primary screening
	464	HLA-A02:01	QHD43415_1_ORF1	KLNEEIAII	0.096	Primary screening
	465	HLA-A02:01	QHD43415_1_ORF1	KLNEEIAIIL	0.354	Primary screening
	466	HLA-A02:01	QHD43415_1_ORF1	KLNIKLLGV	0.312	Primary screening
	467	HLA-A02:01	QHD43415_1_ORF1	KLNVGDYFV	0.183	Primary screening
	468	HLA-A02:01	QHD43415_1_ORF1	KLSYGIATV	0.06	Primary screening
	469	HLA-A02:01	QHD43415_1_ORF1	KLVLSVNPYV	0.286	Primary screening
	470	HLA-A02:01	QHD43415_1_ORF1	KLVNKFLAL	0.154	Primary screening
	471	HLA-A02:01	QHD43415_1_ORF1	KLVSSFLEM	0.39	Primary screening
	472	HLA-A02:01	QHD43415_1_ORF1	KLWAQCVQL	0.077	Primary screening
	473	HLA-A02:01	QHD43415_1_ORF1	KMFDAYVNT	0.308	Primary screening
	474	HLA-A02:01	QHD43415_1_ORF1	KNLSDRVVFV	0.438	Primary screening
	475	HLA-A02:01	QHD43415_1_ORF1	KQGDDYVYL	0.466	Primary screening
	476	HLA-A02:01	QHD43415_1_ORF1	KVDGVDVEL	0.311	Primary screening
	477	HLA-A02:01	QHD43415_1_ORF1	KVDGVVQQL	0.08	Primary screening
	478	HLA-A02:01	QHD43415_1_ORF1	LFLLPSLATV	0.366	Primary screening
	479	HLA-A02:01	QHD43415_1_ORF1	LLADKFPVL	0.046	Primary screening
	480	HLA-A02:01	QHD43415_1_ORF1	LLDDFVEII	0.151	Primary screening
	481	HLA-A02:01	QHD43415_1_ORF1	LLLDDFVEI	0.016	Primary screening
	482	HLA-A02:01	QHD43415_1_ORF1	LLLDDFVEII	0.409	Primary screening
	483	HLA-A02:01	QHD43415_1_ORF1	LLLTILTSL	0.125	Primary screening
	484	HLA-A02:01	QHD43415_1_ORF1	LLMPILTLT	0.346	Primary screening
	485	HLA-A02:01	QHD43415_1_ORF1	LLTLQQIEL	0.432	Primary screening
	486	HLA-A02:01	QHD43415_1_ORF1	LMIERFVSL	0.047	Primary screening
	487	HLA-A02:01	QHD43415_1_ORF1	LQAENVTGL	0.397	Primary screening
	488	HLA-A02:01	QHD43415_1_ORF1	LQLGFSTGV	0.467	Primary screening
	489	HLA-A02:01	QHD43415_1_ORF1	LVLSVNPYV	0.243	Primary screening
	490	HLA-A02:01	QHD43415_1_ORF1	MLAKALRKV	0.224	Primary screening
	491	HLA-A02:01	QHD43415_1_ORF1	MLDMYSVML	0.234	Primary screening
	492	HLA-A02:01	QHD43415_1_ORF1	MLSDTLKNL	0.124	Primary screening
	493	HLA-A02:01	QHD43415_1_ORF1	MMISAGFSL	0.371	Primary screening
	494	HLA-A02:01	QHD43415_1_ORF1	NLAKHCLHV	0.456	Primary screening
	495	HLA-A02:01	QHD43415_1_ORF1	NLHPDSATL	0.422	Primary screening
	496	HLA-A02:01	QHD43415_1_ORF1	NLIDSYFVV	0.104	Primary screening
	497	HLA-A02:01	QHD43415_1_ORF1	NLLKDCPAV	0.389	Primary screening
	498	HLA-A02:01	QHD43415_1_ORF1	NLSDRVVFV	0.043	Primary screening
	499	HLA-A02:01	QHD43415_1_ORF1	NLWNTFTRL	0.129	Primary screening
	500	HLA-A02:01	QHD43415_1_ORF1	NLYDKLVSS	0.304	Primary screening
	501	HLA-A02:01	QHD43415_1_ORF1	NLYDKLVSSFL	0.249	Primary screening
	502	HLA-A02:01	QHD43415_1_ORF1	NVLTLVYKV	0.485	Primary screening
	503	HLA-A02:01	QHD43415_1_ORF1	QINDMILSL	0.347	Primary screening
	504	HLA-A02:01	QHD43415_1_ORF1	QLMCQPILL	0.35	Primary screening
	505	HLA-A02:01	QHD43415_1_ORF1	QLSLPVLQV	0.178	Primary screening
	506	HLA-A02:01	QHD43415_1_ORF1	QMAPISAMV	0.159	Primary screening
	507	HLA-A02:01	QHD43415_1_ORF1	RIMTWLDMV	0.323	Primary screening
	508	HLA-A02:01	QHD43415_1_ORF1	RLANECAQV	0.197	Primary screening
	509	HLA-A02:01	QHD43415_1_ORF1	RLIDAMMFT	0.437	Primary screening
	510	HLA-A02:01	QHD43415_1_ORF1	RQLLFVVEV	0.207	Primary screening
	511	HLA-A02:01	QHD43415_1_ORF1	RTIKVFTTV	0.471	Primary screening
	512	HLA-A02:01	QHD43415_1_ORF1	SALWEIQQVV	0.22	Primary screening
	513	HLA-A02:01	QHD43415_1_ORF1	SLDTYPSLETI	0.492	Primary screening
	514	HLA-A02:01	QHD43415_1_ORF1	SLENVAFNV	0.298	Primary screening
	515	HLA-A02:01	QHD43415_1_ORF1	SLETIQITI	0.414	Primary screening
	516	HLA-A02:01	QHD43415_1_ORF1	SLFDMSKFPL	0.396	Primary screening
	517	HLA-A02:01	QHD43415_1_ORF1	SLINTLNDL	0.424	Primary screening
	518	HLA-A02:01	QHD43415_1_ORF1	SLKVPATVSV	0.308	Primary screening
	519	HLA-A02:01	QHD43415_1_ORF1	SLLMPILTL	0.09	Primary screening
	520	HLA-A02:01	QHD43415_1_ORF1	SLLSVLLSM	0.125	Primary screening
	521	HLA-A02:01	QHD43415_1_ORF1	SLPGVFCGV	0.192	Primary screening
	522	HLA-A02:01	QHD43415_1_ORF1	SLSHRFYRL	0.402	Primary screening
	523	HLA-A02:01	QHD43415_1_ORF1	SMQNCVLKL	0.36	Primary screening
	524	HLA-A02:01	QHD43415_1_ORF1	SMWALIISV	0.046	Primary screening
	525	HLA-A02:01	QHD43415_1_ORF1	SQLGGLHLL	0.11	Primary screening
	526	HLA-A02:01	QHD43415_1_ORF1	STSAFVETV	0.484	Primary screening
	527	HLA-A02:01	QHD43415_1_ORF1	SVVLLSVLQQL	0.492	Primary screening
	528	HLA-A02:01	QHD43415_1_ORF1	SVVSKVVKV	0.113	Primary screening
	529	HLA-A02:01	QHD43415_1_ORF1	TIVEVQPQL	0.136	Primary screening
	530	HLA-A02:01	QHD43415_1_ORF1	TLGVLVPHV	0.165	Primary screening
	531	HLA-A02:01	QHD43415_1_ORF1	TLIGDCATV	0.21	Primary screening
	532	HLA-A02:01	QHD43415_1_ORF1	TLMNVLTLV	0.027	Primary screening
	533	HLA-A02:01	QHD43415_1_ORF1	TLNDLNETL	0.049	Primary screening
	534	HLA-A02:01	QHD43415_1_ORF1	TLQPVSELL	0.145	Primary screening
	535	HLA-A02:01	QHD43415_1_ORF1	TLSEQLDFI	0.21	Primary screening
	536	HLA-A02:01	QHD43415_1_ORF1	TLVPQEHYV	0.024	Primary screening
	537	HLA-A02:01	QHD43415_1_ORF1	TMADLVYAL	0.041	Primary screening
	538	HLA-A02:01	QHD43415_1_ORF1	TQAPTHLSV	0.44	Primary screening
	539	HLA-A02:01	QHD43415_1_ORF1	TVYEKLKPV	0.282	Primary screening
	540	HLA-A02:01	QHD43415_1_ORF1	VLGSLAATV	0.385	Primary screening
	541	HLA-A02:01	QHD43415_1_ORF1	VLLAPLLSA	0.211	Primary screening
	542	HLA-A02:01	QHD43415_1_ORF1	VLLSVLQQL	0.019	Primary screening
	543	HLA-A02:01	QHD43415_1_ORF1	VLPNDDTLRV	0.325	Primary screening
	544	HLA-A02:01	QHD43415_1_ORF1	VLSDRELHL	0.094	Primary screening
	545	HLA-A02:01	QHD43415_1_ORF1	VLSEARQHL	0.32	Primary screening
	546	HLA-A02:01	QHD43415_1_ORF1	VLSTFISAA	0.491	Primary screening
	547	HLA-A02:01	QHD43415_1_ORF1	VLVPHVGEI	0.411	Primary screening
	548	HLA-A02:01	QHD43415_1_ORF1	VLWAHGFEL	0.028	Primary screening
	549	HLA-A02:01	QHD43415_1_ORF1	VMCGGSLYV	0.467	Primary screening
	550	HLA-A02:01	QHD43415_1_ORF1	VMVELVAEL	0.087	Primary screening
	551	HLA-A02:01	QHD43415_1_ORF1	WLDDDSQQTV	0.42	Primary screening
	552	HLA-A02:01	QHD43415_1_ORF1	WLDMVDTSL	0.369	Primary screening
	553	HLA-A02:01	QHD43415_1_ORF1	YITGGVVQL	0.087	Primary screening
	554	HLA-A02:01	QHD43415_1_ORF1	YLASGGQPI	0.32	Primary screening
	555	HLA-A02:01	QHD43415_1_ORF1	YLATALLTL	0.028	Primary screening
	556	HLA-A02:01	QHD43415_1_ORF1	YLAVFDKNL	0.385	Primary screening
	557	HLA-A02:01	QHD43415_1_ORF1	YLDAYNMMI	0.051	Primary screening
	558	HLA-A02:01	QHD43415_1_ORF1	YLDGADVTKI	0.368	Primary screening
	559	HLA-A02:01	QHD43415_1_ORF1	YLEGSVRVV	0.445	Primary screening
	560	HLA-A02:01	QHD43415_1_ORF1	YLFDESGEFKL	0.02	Primary screening
	561	HLA-A02:01	QHD43415_1_ORF1	YLITPVHV	0.387	Primary screening
	562	HLA-A02:01	QHD43415_1_ORF1	YLITPVHVM	0.084	Primary screening
	563	HLA-A02:01	QHD43415_1_ORF1	YLKLTDNVYI	0.467	Primary screening
	564	HLA-A02:01	QHD43415_1_ORF1	YLNSTNVTI	0.059	Primary screening
	565	HLA-A02:01	QHD43415_1_ORF1	YLNTLTLAV	0.049	Primary screening
	566	HLA-A02:01	QHD43415_1_ORF1	YLPYPDPSRI	0.2	Primary screening
	567	HLA-A02:01	QHD43415_1_ORF1	YLTNDVSFL	0.098	Primary screening
	568	HLA-A02:01	QHD43415_1_ORF1	YLVQQESPFV	0.349	Primary screening
	569	HLA-A02:01	QHD43415_1_ORF1	YLYFIKGLNNL	0.443	Primary screening
	570	HLA-A02:01	QHD43415_1_ORF1	YMHHMELPTGV	0.338	Primary screening
	571	HLA-A02:01	QHD43415_1_ORF1	YMPYFFTLL	0.46	Primary screening
	572	HLA-A02:01	QHD43415_1_ORF1	YNLWNTFTRL	0.399	Primary screening
	573	HLA-A02:01	QHD43415_1_ORF1	YTMADLVYA	0.465	Primary screening
	574	HLA-A02:01	QHD43415_1_ORF1	YTMADLVYAL	0.439	Primary screening
	575	HLA-A02:01	QHD43415_1_ORF1	YVDNSSLTI	0.355	Primary screening
	576	HLA-A02:01	QHD43415_1_ORF1	YVLPNDDTLRV	0.412	Primary screening
	577	HLA-A02:01	QHD43415_1_ORF1	YVWKSYVHV	0.102	Primary screening
	578	HLA-A02:01	QHI42199_1_ORF10	NVFAFPFTI	0.29	Primary screening
	579	HLA-A02:01	QHD43416_1_S_lc	ALNTLVKQL	0.254	Primary screening
	580	HLA-A02:01	QHD43416_1_S_lc	ELLHAPATV	0.601	Primary screening
	581	HLA-A02:01	QHD43416_1_S_lc	FELLHAPATV	0.407	Primary screening
	582	HLA-A02:01	QHD43416_1_S_lc	FIAGLIAIV	0.201	Primary screening
	583	HLA-A02:01	QHD43416_1_S_lc	FLPFFSNV	0.979	Primary screening
	584	HLA-A02:01	QHD43416_1_S_lc	FQFCNDPFL	0.484	Primary and vaccination screening
	585	HLA-A02:01	QHD43416_1_S_lc	FQFCNDPFLGV	0.609	Primary and vaccination screening
	586	HLA-A02:01	QHD43416_1_S_lc	FTISVTTEI	0.59	Primary and vaccination screening
	587	HLA-A02:01	QHD43416_1_S_lc	GLTVLPPLL	0.242	Primary screening
	588	HLA-A02:01	QHD43416_1_S_lc	HLMSFPQSA	0.089	Primary screening
	589	HLA-A02:01	QHD43416_1_S_lc	KIADYNYKL	0.052	Primary screening
	590	HLA-A02:01	QHD43416_1_S_lc	KLNDLCFTNV	0.372	Primary screening
	591	HLA-A02:01	QHD43416_1_S_lc	KLPDDFTGC	0.569	Primary and vaccination screening
	592	HLA-A02:01	QHD43416_1_S_lc	KLPDDFTGCV	0.396	Primary screening
	593	HLA-A02:01	QHD43416_1_S_lc	KLQDVVNQNA	0.575	Primary and vaccination screening
	594	HLA-A02:01	QHD43416_1_S_lc	LLFNKVTLA	0.166	Primary screening
	595	HLA-A02:01	QHD43416_1_S_lc	NLNESLIDL	0.274	Primary and vaccination screening
	596	HLA-A02:01	QHD43416_1_S_lc	RLDKVEAEV	0.075	Primary screening
	597	HLA-A02:01	QHD43416_1_S_lc	RLDKVEAEVQI	0.557	Primary screening
	598	HLA-A02:01	QHD43416_1_S_lc	RLITGRLQSL	0.518	Primary and vaccination screening
	599	HLA-A02:01	QHD43416_1_S_lc	RLNEVAKNL	0.224	Primary screening
	600	HLA-A02:01	QHD43416_1_S_lc	RLQSLQTYV	0.096	Primary screening
	601	HLA-A02:01	QHD43416_1_S_lc	SFELLHAPATV	0.808	Primary screening
	602	HLA-A02:01	QHD43416_1_S_lc	SIIAYTMSL	0.257	Primary screening
	603	HLA-A02:01	QHD43416_1_S_lc	SLIDLQEL	0.714	Primary screening
	604	HLA-A02:01	QHD43416_1_S_lc	SLQTYVTQQL	0.98	Primary and vaccination screening
	605	HLA-A02:01	QHD43416_1_S_lc	SSVLNDILSRL	0.876	Primary and vaccination screening
	606	HLA-A02:01	QHD43416_1_S_lc	SVLNDILSRL	0.567	Primary and vaccination screening
	607	HLA-A02:01	QHD43416_1_S_lc	SVTTEILPV	0.888	Primary screening
	608	HLA-A02:01	QHD43416_1_S_lc	TLDSKTQSL	0.044	Primary screening
	609	HLA-A02:01	QHD43416_1_S_lc	TLDSKTQSLL	0.93	Primary and vaccination screening
	610	HLA-A02:01	QHD43416_1_S_lc	TVYDPLQPEL	0.488	Primary and vaccination screening
	611	HLA-A02:01	QHD43416_1_S_lc	VLLPLVSSQCV	0.931	Primary and vaccination screening
	612	HLA-A02:01	QHD43416_1_S_lc	VLNDILSRL	0.019	Primary screening
	613	HLA-A02:01	QHD43416_1_S_lc	VLPFNDGVYFA	0.967	Primary screening
	614	HLA-A02:01	QHD43416_1_S_lc	VLSFELLHA	0.642	Primary and vaccination screening
	615	HLA-A02:01	QHD43416_1_S_lc	VLYENQKLI	0.348	Primary and vaccination screening
	616	HLA-A02:01	QHD43416_1_S_lc	VLYQDVNCTEV	0.419	Primary and vaccination screening
	617	HLA-A02:01	QHD43416_1_S_lc	VTWFHAIHV	0.952	Primary and vaccination screening
	618	HLA-A02:01	QHD43416_1_S_lc	VVFLHVTYV	0.204	Primary screening
	619	HLA-A02:01	QHD43416_1_S_lc	YHLMSFPQSA	0.437	Primary screening
	620	HLA-A02:01	QHD43416_1_S_lc	YLQPRTFLL	0.012	Primary screening
	621	HLA-A02:01	QHD43416_1_S_lc	YQDVNCTEV	0.537	Primary and vaccination screening
	622	HLA-A02:01	QHD43417_1_ORF3	ALLAVFQSA	0.237	Primary screening
	623	HLA-A02:01	QHD43417_1_ORF3	ALSKGVHFV	0.033	Primary screening
	624	HLA-A02:01	QHD43417_1_ORF3	ALVYFLQSI	0.273	Primary screening
	625	HLA-A02:01	QHD43417_1_ORF3	ATIPIQASL	0.638	Primary screening
	626	HLA-A02:01	QHD43417_1_ORF3	FVTVYSHLL	0.918	Primary screening
	627	HLA-A02:01	QHD43417_1_ORF3	GLEAPFLYL	0.381	Primary screening
	628	HLA-A02:01	QHD43417_1_ORF3	IVDEPEEHV	0.201	Primary screening
	629	HLA-A02:01	QHD43417_1_ORF3	KIVDEPEEHV	0.711	Primary screening
	630	HLA-A02:01	QHD43417_1_ORF3	LLYDANYFL	0.022	Primary screening
	631	HLA-A02:01	QHD43417_1_ORF3	NLLLLFVTV	0.606	Primary screening
	632	HLA-A02:01	QHD43417_1_ORF3	NPLLYDANYFL	0.62	Primary screening
	633	HLA-A02:01	QHD43417_1_ORF3	TVYSHLLLV	0.058	Primary screening
	634	HLA-A02:01	QHD43417_1_ORF3	YLYALVYFL	0.119	Primary screening
	635	HLA-A02:01	QHD43418_1_E_lc	FLAFVVFLL	0.374	Primary screening
	636	HLA-A02:01	QHD43418_1_E_lc	FLLVTLAIL	0.811	Primary screening
	637	HLA-A02:01	QHD43418_1_E_lc	FVSEETGTL	0.7	Primary screening
	638	HLA-A02:01	QHD43418_1_E_lc	IVNSVLLFL	0.5	Primary screening
	639	HLA-A02:01	QHD43418_1_E_lc	SLVKPSFYV	0.076	Primary screening
	640	HLA-A02:01	QHD43418_1_E_lc	TLIVNSVLL	0.638	Primary screening
	641	HLA-A02:01	QHD43418_1_E_lc	YVYSRVKNL	0.36	Primary screening
	642	HLA-A02:01	QHD43419_1_M_lc	FLWLLWPVTL	0.63	Primary screening
	643	HLA-A02:01	QHD43419_1_M_lc	FVLAAVYRI	0.417	Primary screening
	644	HLA-A02:01	QHD43419_1_M_lc	GLMWLSYFI	0.49	Primary screening
	645	HLA-A02:01	QHD43419_1_M_lc	KLLEQWNLV	0.047	Primary screening
	646	HLA-A02:01	QHD43419_1_M_lc	KLLEQWNLVI	0.874	Primary screening
	647	HLA-A02:01	QHD43419_1_M_lc	LLWPVTLAC	0.847	Primary screening
	648	HLA-A02:01	QHD43419_1_M_lc	SMWSFNPET	0.408	Primary screening
	649	HLA-A02:01	QHD43419_1_M_lc	SMWSFNPETNI	0.819	Primary screening
	650	HLA-A02:01	QHD43420_1_ORF6	FHLVDFQVTI	0.362	Primary screening
	651	HLA-A02:01	QHD43420_1_ORF6	HLVDFQVTI	0.022	Primary screening
	652	HLA-A02:01	QHD43420_1_ORF6	HLVDFQVTIA	0.904	Primary screening
	653	HLA-A02:01	QHD43420_1_ORF6	NLDYIINLI	0.602	Primary screening
	654	HLA-A02:01	QHD43420_1_ORF6	QLDEEQPMEI	0.691	Primary screening
	655	HLA-A02:01	QHD43420_1_ORF6	SIWNLDYIINL	0.758	Primary screening
	656	HLA-A02:01	QHD43420_1_ORF6	TIAEILLII	0.659	Primary screening
	657	HLA-A02:01	QHD43421_1_ORF7	ELYSPIFLI	0.299	Primary screening
	658	HLA-A02:01	QHD43421_1_ORF7	FHPLADNKFAL	0.469	Primary screening
	659	HLA-A02:01	QHD43421_1_ORF7	FIRQEEVQEL	0.699	Primary screening
	660	HLA-A02:01	QHD43421_1_ORF7	ILFLALITL	0.364	Primary screening
	661	HLA-A02:01	QHD43421_1_ORF7	KLFIRQEEV	0.112	Primary screening
	662	HLA-A02:01	QHD43422_1_ORF8	FLEYHDVRV	0.19	Primary screening
	663	HLA-A02:01	QHD43422_1_ORF8	FLGIITTV	0.403	Primary screening
	664	HLA-A02:01	QHD43422_1_ORF8	FLVFLGIITTV	0.519	Primary screening
	665	HLA-A02:01	QHD43422_1_ORF8	KLGSLVVRC	0.926	Primary screening
	666	HLA-A02:01	QHD43422_1_ORF8	YIDIGNYTV	0.068	Primary screening
	667	HLA-A02:01	QHD43423_2_N_lc	ADLDDFSKQL	0.478	Primary screening
	668	HLA-A02:01	QHD43423_2_N_lc	ALLLLDRLNQL	0.405	Primary screening
	669	HLA-A02:01	QHD43423_2_N_lc	DLDDFSKQL	0.97	Primary screening
	670	HLA-A02:01	QHD43423_2_N_lc	GMSRIGMEV	0.555	Primary screening
	671	HLA-A02:01	QHD43423_2_N_lc	KLDDKDPNF	0.347	Primary screening
	672	HLA-A02:01	QHD43423_2_N_lc	LLLDRLNQL	0.015	Primary screening
	673	HLA-A02:01	QHD43423_2_N_lc	LLLLDRLNQL	0.562	Primary screening
	674	HLA-A02:01	QHD43423_2_N_lc	VLQLPQGTTL	0.832	Primary screening
	675	HLA-A02:01	QHD43423_2_N_lc	AADLDDFSKQL	0.673	Primary screening
	676	HLA-A03:01	QHD43415_1_ORF1	AIDAYPLTK	0.068	Primary screening
	677	HLA-A03:01	QHD43415_1_ORF1	AIVSTIQRK	0.072	Primary screening
	678	HLA-A03:01	QHD43415_1_ORF1	AIVSTIQRKYK	0.434	Primary screening
	679	HLA-A03:01	QHD43415_1_ORF1	ALAYYNTTK	0.1	Primary screening
	680	HLA-A03:01	QHD43415_1_ORF1	ALCEKALKY	0.309	Primary screening
	681	HLA-A03:01	QHD43415_1_ORF1	ALCTFLLNK	0.093	Primary screening
	682	HLA-A03:01	QHD43415_1_ORF1	ALGGSVAIK	0.112	Primary screening
	683	HLA-A03:01	QHD43415_1_ORF1	ALKYLPIDK	0.221	Primary screening
	684	HLA-A03:01	QHD43415_1_ORF1	ALLTKSSEYK	0.152	Primary screening
	685	HLA-A03:01	QHD43415_1_ORF1	ALNHTKKWK	0.378	Primary screening
	686	HLA-A03:01	QHD43415_1_ORF1	ALRANSAVK	0.244	Primary screening
	687	HLA-A03:01	QHD43415_1_ORF1	AMDEFIERYK	0.435	Primary screening
	688	HLA-A03:01	QHD43415_1_ORF1	AMRPNFTIK	0.078	Primary screening
	689	HLA-A03:01	QHD43415_1_ORF1	AQCFKMFYK	0.4	Primary screening
	690	HLA-A03:01	QHD43415_1_ORF1	AQNSVRVLQK	0.089	Primary screening
	691	HLA-A03:01	QHD43415_1_ORF1	ASMPTTIAK	0.013	Primary screening
	692	HLA-A03:01	QHD43415_1_ORF1	ATAEAELAK	0.18	Primary screening
	693	HLA-A03:01	QHD43415_1_ORF1	ATVQSKMSDVK	0.489	Primary screening
	694	HLA-A03:01	QHD43415_1_ORF1	ATVVIGTSK	0.243	Primary screening
	695	HLA-A03:01	QHD43415_1_ORF1	ATYKPNTWCIR	0.484	Primary screening
	696	HLA-A03:01	QHD43415_1_ORF1	AVAKHDFFK	0.106	Primary screening
	697	HLA-A03:01	QHD43415_1_ORF1	AVDAAKAYK	0.218	Primary screening
	698	HLA-A03:01	QHD43415_1_ORF1	AVFDKNLYDK	0.008	Primary screening
	699	HLA-A03:01	QHD43415_1_ORF1	AVKTQFNYYK	0.364	Primary screening
	700	HLA-A03:01	QHD43415_1_ORF1	AVLDMCASLK	0.4	Primary screening
	701	HLA-A03:01	QHD43415_1_ORF1	AVLQSGFRK	0.043	Primary screening
	702	HLA-A03:01	QHD43415_1_ORF1	AVMYMGTLSY	0.18	Primary screening
	703	HLA-A03:01	QHD43415_1_ORF1	AVVYRGTTTY	0.324	Primary screening
	704	HLA-A03:01	QHD43415_1_ORF1	AVVYRGTTTYK	0.091	Primary screening
	705	HLA-A03:01	QHD43415_1_ORF1	FVFPLNSIIK	0.347	Primary screening
	706	HLA-A03:01	QHD43415_1_ORF1	GLLMPLKAPK	0.462	Primary screening
	707	HLA-A03:01	QHD43415_1_ORF1	GLQPSVGPK	0.116	Primary screening
	708	HLA-A03:01	QHD43415_1_ORF1	GLVASIKNFK	0.418	Primary screening
	709	HLA-A03:01	QHD43415_1_ORF1	GTLSYEQFK	0.457	Primary screening
	710	HLA-A03:01	QHD43415_1_ORF1	GTLSYEQFKK	0.432	Primary screening
	711	HLA-A03:01	QHD43415_1_ORF1	GVAMPNLYK	0.036	Primary screening
	712	HLA-A03:01	QHD43415_1_ORF1	GVYSVIYLY	0.239	Primary screening
	713	HLA-A03:01	QHD43415_1_ORF1	HISRQRLTK	0.183	Primary screening
	714	HLA-A03:01	QHD43415_1_ORF1	HLYFDKAGQK	0.123	Primary screening
	715	HLA-A03:01	QHD43415_1_ORF1	HLYLQYIRK	0.023	Primary screening
	716	HLA-A03:01	QHD43415_1_ORF1	HVVGPNVNK	0.064	Primary screening
	717	HLA-A03:01	QHD43415_1_ORF1	IIIGGAKLK	0.298	Primary screening
	718	HLA-A03:01	QHD43415_1_ORF1	IINNTVYTK	0.076	Primary screening
	719	HLA-A03:01	QHD43415_1_ORF1	IKTIQPRVEK	0.449	Primary screening
	720	HLA-A03:01	QHD43415_1_ORF1	ILKPANNSLK	0.257	Primary screening
	721	HLA-A03:01	QHD43415_1_ORF1	IMASLVLARK	0.299	Primary screening
	722	HLA-A03:01	QHD43415_1_ORF1	IQITISSFK	0.399	Primary screening
	723	HLA-A03:01	QHD43415_1_ORF1	ITPVHVMSK	0.392	Primary screening
	724	HLA-A03:01	QHD43415_1_ORF1	KAIVSTIQRK	0.174	Primary screening
	725	HLA-A03:01	QHD43415_1_ORF1	KASMPTTIAK	0.037	Primary screening
	726	HLA-A03:01	QHD43415_1_ORF1	KGLQPSVGPK	0.186	Primary screening
	727	HLA-A03:01	QHD43415_1_ORF1	KIAEIPKEEVK	0.385	Primary screening
	728	HLA-A03:01	QHD43415_1_ORF1	KIKPHNSHEGK	0.244	Primary screening
	729	HLA-A03:01	QHD43415_1_ORF1	KLALGGSVAIK	0.191	Primary screening
	730	HLA-A03:01	QHD43415_1_ORF1	KLFDRYFK	0.428	Primary screening
	731	HLA-A03:01	QHD43415_1_ORF1	KLFDRYFKY	0.015	Primary screening
	732	HLA-A03:01	QHD43415_1_ORF1	KLFAAETLK	0.011	Primary screening
	733	HLA-A03:01	QHD43415_1_ORF1	KLKKSLNVAK	0.088	Primary screening
	734	HLA-A03:01	QHD43415_1_ORF1	KLKVDTANPK	0.176	Primary screening
	735	HLA-A03:01	QHD43415_1_ORF1	KLMPVCVETK	0.073	Primary screening
	736	HLA-A03:01	QHD43415_1_ORF1	KLRGTAVMSLK	0.094	Primary screening
	737	HLA-A03:01	QHD43415_1_ORF1	KLSYGIATVR	0.349	Primary screening
	738	HLA-A03:01	QHD43415_1_ORF1	KLTDNVYIK	0.111	Primary screening
	739	HLA-A03:01	QHD43415_1_ORF1	KLVSSFLEMK	0.039	Primary screening
	740	HLA-A03:01	QHD43415_1_ORF1	KMFYKGVITH	0.327	Primary screening
	741	HLA-A03:01	QHD43415_1_ORF1	KMNYQVNGY	0.443	Primary screening
	742	HLA-A03:01	QHD43415_1_ORF1	KMQRMLLEK	0.056	Primary screening
	743	HLA-A03:01	QHD43415_1_ORF1	KPVLDWLEEK	0.483	Primary screening
	744	HLA-A03:01	QHD43415_1_ORF1	KQIRSAAKK	0.159	Primary screening
	745	HLA-A03:01	QHD43415_1_ORF1	KSAGFPFNK	0.036	Primary screening
	746	HLA-A03:01	QHD43415_1_ORF1	KSQDLSVVSK	0.101	Primary screening
	747	HLA-A03:01	QHD43415_1_ORF1	KTCGQQQTTLK	0.28	Primary screening
	748	HLA-A03:01	QHD43415_1_ORF1	KTIQPRVEK	0.016	Primary screening
	749	HLA-A03:01	QHD43415_1_ORF1	KTIQPRVEKK	0.048	Primary screening
	750	HLA-A03:01	QHD43415_1_ORF1	KTIQPRVEKKK	0.13	Primary screening
	751	HLA-A03:01	QHD43415_1_ORF1	KTQFNYYKK	0.259	Primary screening
	752	HLA-A03:01	QHD43415_1_ORF1	KTYERHSLSH	0.076	Primary screening
	753	HLA-A03:01	QHD43415_1_ORF1	KVAGFAKFLK	0.082	Primary screening
	754	HLA-A03:01	QHD43415_1_ORF1	KVDTANPKTPK	0.082	Primary screening
	755	HLA-A03:01	QHD43415_1_ORF1	KVKYLYFIK	0.464	Primary screening
	756	HLA-A03:01	QHD43415_1_ORF1	KVNSTLEQY	0.224	Primary screening
	757	HLA-A03:01	QHD43415_1_ORF1	KVTKGKAKK	0.141	Primary screening
	758	HLA-A03:01	QHD43415_1_ORF1	LAVFDKNLYDK	0.427	Primary screening
	759	HLA-A03:01	QHD43415_1_ORF1	LITPVHVMSK	0.417	Primary screening
	760	HLA-A03:01	QHD43415_1_ORF1	LLKDCPAVAK	0.222	Primary screening
	761	HLA-A03:01	QHD43415_1_ORF1	LLMPLKAPK	0.198	Primary screening
	762	HLA-A03:01	QHD43415_1_ORF1	LLNKEMYLK	0.312	Primary screening
	763	HLA-A03:01	QHD43415_1_ORF1	LQGPPGTGK	0.5	Primary screening
	764	HLA-A03:01	QHD43415_1_ORF1	LTAVVIPTK	0.306	Primary screening
	765	HLA-A03:01	QHD43415_1_ORF1	LTRNPAWRK	0.377	Primary screening
	766	HLA-A03:01	QHD43415_1_ORF1	LVASIKNFK	0.257	Primary screening
	767	HLA-A03:01	QHD43415_1_ORF1	LVYDNKLKAHK	0.223	Primary screening
	768	HLA-A03:01	QHD43415_1_ORF1	MSAPPAQYELK	0.469	Primary screening
	769	HLA-A03:01	QHD43415_1_ORF1	MSLSEQLRK	0.373	Primary screening
	770	HLA-A03:01	QHD43415_1_ORF1	MTNRQFHQK	0.156	Primary screening
	771	HLA-A03:01	QHD43415_1_ORF1	MVTNNTFTLK	0.343	Primary screening
	772	HLA-A03:01	QHD43415_1_ORF1	NIFGTVYEK	0.414	Primary screening
	773	HLA-A03:01	QHD43415_1_ORF1	QLHNDILLAK	0.171	Primary screening
	774	HLA-A03:01	QHD43415_1_ORF1	QLYLGGMSY	0.236	Primary screening
	775	HLA-A03:01	QHD43415_1_ORF1	QLYLGGMSYY	0.49	Primary screening
	776	HLA-A03:01	QHD43415_1_ORF1	QTFFKLVNK	0.038	Primary screening
	777	HLA-A03:01	QHD43415_1_ORF1	QTPFEIKLAK	0.404	Primary screening
	778	HLA-A03:01	QHD43415_1_ORF1	QTVKPGNFNK	0.332	Primary screening
	779	HLA-A03:01	QHD43415_1_ORF1	QVNGLTSIK	0.307	Primary screening
	780	HLA-A03:01	QHD43415_1_ORF1	QVVNVVTTK	0.137	Primary screening
	781	HLA-A03:01	QHD43415_1_ORF1	RIDKVLNEK	0.089	Primary screening
	782	HLA-A03:01	QHD43415_1_ORF1	RIMASLVLAR	0.332	Primary screening
	783	HLA-A03:01	QHD43415_1_ORF1	RIMASLVLARK	0.075	Primary screening
	784	HLA-A03:01	QHD43415_1_ORF1	RLISMMGFK	0.076	Primary screening
	785	HLA-A03:01	QHD43415_1_ORF1	RLKLFAAETLK	0.121	Primary screening
	786	HLA-A03:01	QHD43415_1_ORF1	RLSFKELLVY	0.467	Primary screening
	787	HLA-A03:01	QHD43415_1_ORF1	RLYYDSMSY	0.023	Primary screening
	788	HLA-A03:01	QHD43415_1_ORF1	RNIKPVPEVK	0.311	Primary screening
	789	HLA-A03:01	QHD43415_1_ORF1	RQFHQKLLK	0.02	Primary screening
	790	HLA-A03:01	QHD43415_1_ORF1	RQVVNVVTTK	0.06	Primary screening
	791	HLA-A03:01	QHD43415_1_ORF1	RVIHFGAGSDK	0.227	Primary screening
	792	HLA-A03:01	QHD43415_1_ORF1	RVVRSIFSR	0.161	Primary screening
	793	HLA-A03:01	QHD43415_1_ORF1	RVYANLGER	0.192	Primary screening
	794	HLA-A03:01	QHD43415_1_ORF1	RYMSALNHTK	0.433	Primary screening
	795	HLA-A03:01	QHD43415_1_ORF1	SAVLQSGFRK	0.289	Primary screening
	796	HLA-A03:01	QHD43415_1_ORF1	SCVLSGHNLAK	0.329	Primary screening
	797	HLA-A03:01	QHD43415_1_ORF1	SGLKTILRK	0.453	Primary screening
	798	HLA-A03:01	QHD43415_1_ORF1	SIIIGGAKLK	0.497	Primary screening
	799	HLA-A03:01	QHD43415_1_ORF1	SIINNTVYTK	0.197	Primary screening
	800	HLA-A03:01	QHD43415_1_ORF1	SLAIDAYPLTK	0.198	Primary screening
	801	HLA-A03:01	QHD43415_1_ORF1	SLFDMSKFPLK	0.064	Primary screening
	802	HLA-A03:01	QHD43415_1_ORF1	SLREVRTIK	0.203	Primary screening
	803	HLA-A03:01	QHD43415_1_ORF1	SLVPGFNEK	0.071	Primary screening
	804	HLA-A03:01	QHD43415_1_ORF1	SMMGFKMNY	0.224	Primary screening
	805	HLA-A03:01	QHD43415_1_ORF1	SMQGAVDINK	0.186	Primary screening
	806	HLA-A03:01	QHD43415_1_ORF1	SMQNCVLKLK	0.468	Primary screening
	807	HLA-A03:01	QHD43415_1_ORF1	SQDLSVVSK	0.326	Primary screening
	808	HLA-A03:01	QHD43415_1_ORF1	SSTFNVPMEK	0.059	Primary screening
	809	HLA-A03:01	QHD43415_1_ORF1	SSYIVDSVTVK	0.249	Primary screening
	810	HLA-A03:01	QHD43415_1_ORF1	SSYSLFDMSK	0.232	Primary screening
	811	HLA-A03:01	QHD43415_1_ORF1	STFNVPMEK	0.008	Primary screening
	812	HLA-A03:01	QHD43415_1_ORF1	STFNVPMEKLK	0.093	Primary screening
	813	HLA-A03:01	QHD43415_1_ORF1	STLQGPPGTGK	0.108	Primary screening
	814	HLA-A03:01	QHD43415_1_ORF1	SVQTFFKLVNK	0.366	Primary screening
	815	HLA-A03:01	QHD43415_1_ORF1	SVVNARLRAK	0.409	Primary screening
	816	HLA-A03:01	QHD43415_1_ORF1	TEMLAKALRK	0.491	Primary screening
	817	HLA-A03:01	QHD43415_1_ORF1	TIFKDASGK	0.23	Primary screening
	818	HLA-A03:01	QHD43415_1_ORF1	TIQPRVEKK	0.352	Primary screening
	819	HLA-A03:01	QHD43415_1_ORF1	TISLAGSYK	0.479	Primary screening
	820	HLA-A03:01	QHD43415_1_ORF1	TLKGGAPTK	0.105	Primary screening
	821	HLA-A03:01	QHD43415_1_ORF1	TLMNVLTLVYK	0.297	Primary screening
	822	HLA-A03:01	QHD43415_1_ORF1	TLQGPPGTGK	0.108	Primary screening
	823	HLA-A03:01	QHD43415_1_ORF1	TLSYEQFKK	0.461	Primary screening
	824	HLA-A03:01	QHD43415_1_ORF1	TMLFTMLRK	0.096	Primary screening
	825	HLA-A03:01	QHD43415_1_ORF1	TSFGPLVRK	0.026	Primary screening
	826	HLA-A03:01	QHD43415_1_ORF1	TSLSGFKLK	0.457	Primary screening
	827	HLA-A03:01	QHD43415_1_ORF1	TTIAKNTVK	0.471	Primary screening
	828	HLA-A03:01	QHD43415_1_ORF1	TTIKPVTYK	0.012	Primary screening
	829	HLA-A03:01	QHD43415_1_ORF1	TTTIKPVTYK	0.085	Primary screening
	830	HLA-A03:01	QHD43415_1_ORF1	TVEEAKTVLKK	0.437	Primary screening
	831	HLA-A03:01	QHD43415_1_ORF1	TVIEVQGYK	0.232	Primary screening
	832	HLA-A03:01	QHD43415_1_ORF1	TVKPGNFNK	0.08	Primary screening
	833	HLA-A03:01	QHD43415_1_ORF1	VAYRKVLLR	0.319	Primary screening
	834	HLA-A03:01	QHD43415_1_ORF1	VAYRKVLLRK	0.429	Primary screening
	835	HLA-A03:01	QHD43415_1_ORF1	VDTANPKTPK	0.34	Primary screening
	836	HLA-A03:01	QHD43415_1_ORF1	VLHDIGNPK	0.138	Primary screening
	837	HLA-A03:01	QHD43415_1_ORF1	VLLRKNGNK	0.383	Primary screening
	838	HLA-A03:01	QHD43415_1_ORF1	VLSEARQHLK	0.399	Primary screening
	839	HLA-A03:01	QHD43415_1_ORF1	VLSGHNLAK	0.05	Primary screening
	840	HLA-A03:01	QHD43415_1_ORF1	VLTAVVIPTK	0.424	Primary screening
	841	HLA-A03:01	QHD43415_1_ORF1	VLTEEVVLK	0.275	Primary screening
	842	HLA-A03:01	QHD43415_1_ORF1	VLAAECTIFK	0.452	Primary screening
	843	HLA-A03:01	QHD43415_1_ORF1	VMYMGTLSY	0.034	Primary screening
	844	HLA-A03:01	QHD43415_1_ORF1	VQTFFKLVNK	0.486	Primary screening
	845	HLA-A03:01	QHD43415_1_ORF1	VTFQSAVKR	0.406	Primary screening
	846	HLA-A03:01	QHD43415_1_ORF1	VTHSKGLYR	0.371	Primary screening
	847	HLA-A03:01	QHD43415_1_ORF1	VTHSKGLYRK	0.195	Primary screening
	848	HLA-A03:01	QHD43415_1_ORF1	VTNNTFTLK	0.069	Primary screening
	849	HLA-A03:01	QHD43415_1_ORF1	VVENPTIQK	0.102	Primary screening
	850	HLA-A03:01	QHD43415_1_ORF1	VVIPDYNTYK	0.248	Primary screening
	851	HLA-A03:01	QHD43415_1_ORF1	VVNARLRAK	0.181	Primary screening
	852	HLA-A03:01	QHD43415_1_ORF1	VVNAANVYLK	0.394	Primary screening
	853	HLA-A03:01	QHD43415_1_ORF1	VVTTKIALK	0.134	Primary screening
	854	HLA-A03:01	QHD43415_1_ORF1	VVYRGTTTY	0.108	Primary screening
	855	HLA-A03:01	QHD43415_1_ORF1	VVYRGTTTYK	0.013	Primary screening
	856	HLA-A03:01	QHD43415_1_ORF1	YILPSIISNEK	0.389	Primary screening
	857	HLA-A03:01	QHD43415_1_ORF1	YLKSPNFSK	0.059	Primary screening
	858	HLA-A03:01	QHD43415_1_ORF1	YTTTIKPVTYK	0.429	Primary screening
	859	HLA-A03:01	QHD43415_1_ORF1	YVFTGYRVTK	0.192	Primary screening
	860	HLA-A03:01	QHD43415_1_ORF1	AAMQRKLEK	0.437	Primary screening
	861	HLA-A03:01	QHI42199_1_ORF10	TIYSLLLCR	0.79	Primary screening
	862	HLA-A03:01	QHD43416_1_S_lc	AIHVSGTNGTK	0.63	Primary and vaccination screening
	863	HLA-A03:01	QHD43416_1_S_lc	ALDPLSETK	0.276	Primary screening
	864	HLA-A03:01	QHD43416_1_S_lc	ALTGIAVEQDK	0.895	Primary and vaccination screening
	865	HLA-A03:01	QHD43416_1_S_lc	ANQFNSAIGK	0.302	Primary and vaccination screening
	866	HLA-A03:01	QHD43416_1_S_lc	AQALNTLVK	0.503	Primary and vaccination screening
	867	HLA-A03:01	QHD43416_1_S_lc	ASANLAATK	0.218	Primary and vaccination screening
	868	HLA-A03:01	QHD43416_1_S_lc	EILPVSMTK	0.399	Primary screening
	869	HLA-A03:01	QHD43416_1_S_lc	GINASVVNIQK	0.291	Primary and vaccination screening
	870	HLA-A03:01	QHD43416_1_S_lc	GIYQTSNFR	0.367	Primary and vaccination screening
	871	HLA-A03:01	QHD43416_1_S_lc	GTHWFVTQR	0.489	Primary and vaccination screening
	872	HLA-A03:01	QHD43416_1_S_lc	GVLTESNKK	0.638	Primary and vaccination screening
	873	HLA-A03:01	QHD43416_1_S_lc	GVYFASTEK	0.031	Primary screening
	874	HLA-A03:01	QHD43416_1_S_lc	GVYYHKNNK	0.087	Primary screening
	875	HLA-A03:01	QHD43416_1_S_lc	GVYYPDKVFR	0.489	Primary screening
	876	HLA-A03:01	QHD43416_1_S_lc	HVSGTNGTK	0.645	Primary and vaccination screening
	877	HLA-A03:01	QHD43416_1_S_lc	HVTYVPAQEK	0.179	Primary and vaccination screening
	878	HLA-A03:01	QHD43416_1_S_lc	IANQFNSAIGK	0.874	Primary and vaccination screening
	879	HLA-A03:01	QHD43416_1_S_lc	ILPDPSKPSK	0.252	Primary and vaccination screening
	880	HLA-A03:01	QHD43416_1_S_lc	KCTLKSFTVEK	0.157	Primary and vaccination screening
	881	HLA-A03:01	QHD43416_1_S_lc	KCYGVSPTK	0.199	Primary screening
	882	HLA-A03:01	QHD43416_1_S_lc	KGIYQTSNFR	0.373	Primary and vaccination screening
	883	HLA-A03:01	QHD43416_1_S_lc	KMSECVLGQSK	0.294	Primary and vaccination screening
	884	HLA-A03:01	QHD43416_1_S_lc	KQIYKTPPIK	0.038	Primary and vaccination screening
	885	HLA-A03:01	QHD43416_1_S_lc	KSNLKPFER	0.824	Primary and vaccination screening
	886	HLA-A03:01	QHD43416_1_S_lc	KSTNLVKNK	0.292	Primary and vaccination screening
	887	HLA-A03:01	QHD43416_1_S_lc	KVFRSSVLH	0.068	Primary screening
	888	HLA-A03:01	QHD43416_1_S_lc	KVTLADAGFIK	0.266	Primary and vaccination screening
	889	HLA-A03:01	QHD43416_1_S_lc	LQPRTFLLK	0.963	Primary and vaccination screening
	890	HLA-A03:01	QHD43416_1_S_lc	NQFNSAIGK	0.693	Primary and vaccination screening
	891	HLA-A03:01	QHD43416_1_S_lc	NSASFSTFK	0.767	Primary and vaccination screening
	892	HLA-A03:01	QHD43416_1_S_lc	QIAPGQTGK	0.197	Primary and vaccination screening
	893	HLA-A03:01	QHD43416_1_S_lc	QILPDPSKPSK	0.745	Primary and vaccination screening
	894	HLA-A03:01	QHD43416_1_S_lc	QIYKTPPIK	0.025	Primary and vaccination screening
	895	HLA-A03:01	QHD43416_1_S_lc	RASANLAATK	0.492	Primary screening
	896	HLA-A03:01	QHD43416_1_S_lc	RLFRKSNLK	0.005	Primary screening
	897	HLA-A03:01	QHD43416_1_S_lc	RLFRKSNLKP	0.65	Primary and vaccination screening
	898	HLA-A03:01	QHD43416_1_S_lc	RQIAPGQTGK	0.03	Primary and vaccination screening
	899	HLA-A03:01	QHD43416_1_S_lc	RSFIEDLLFNK	0.581	Primary and vaccination screening
	900	HLA-A03:01	QHD43416_1_S_lc	RVQPTESIVR	0.524	Primary and vaccination screening
	901	HLA-A03:01	QHD43416_1_S_lc	SLIDLQELGK	0.248	Primary and vaccination screening
	902	HLA-A03:01	QHD43416_1_S_lc	SLSSTASALGK	0.301	Primary screening
	903	HLA-A03:01	QHD43416_1_S_lc	SQILPDPSK	0.756	Primary and vaccination screening
	904	HLA-A03:01	QHD43416_1_S_lc	SSTASALGK	0.443	Primary and vaccination screening
	905	HLA-A03:01	QHD43416_1_S_lc	SVLNDILSR	0.514	Primary and vaccination screening
	906	HLA-A03:01	QHD43416_1_S_lc	SVYAWNRKR	0.24	Primary screening
	907	HLA-A03:01	QHD43416_1_S_lc	TEILPVSMTK	0.155	Primary and vaccination screening
	908	HLA-A03:01	QHD43416_1_S_lc	TLADAGFIK	0.314	Primary screening
	909	HLA-A03:01	QHD43416_1_S_lc	TLKSFTVEK	0.032	Primary and vaccination screening
	910	HLA-A03:01	QHD43416_1_S_lc	TTEILPVSMTK	0.287	Primary and vaccination screening
	911	HLA-A03:01	QHD43416_1_S_lc	VKQIYKTPPIK	0.546	Primary and vaccination screening
	912	HLA-A03:01	QHD43416_1_S_lc	VLKGVKLHY	0.473	Primary and vaccination screening
	913	HLA-A03:01	QHD43416_1_S_lc	VLNDILSRLDK	0.395	Primary and vaccination screening
	914	HLA-A03:01	QHD43416_1_S_lc	VRQIAPGQTGK	0.511	Primary and vaccination screening
	915	HLA-A03:01	QHD43416_1_S_lc	VTLADAGFIK	0.781	Primary and vaccination screening
	916	HLA-A03:01	QHD43416_1_S_lc	VTYVPAQEK	0.061	Primary screening
	917	HLA-A03:01	QHD43416_1_S_lc	WIFGTTLDSK	0.634	Primary and vaccination screening
	918	HLA-A03:01	QHD43416_1_S_lc	YLQPRTFLLK	0.157	Primary and vaccination screening
	919	HLA-A03:01	QHD43416_1_S_lc	YRLFRKSNLK	0.351	Primary and vaccination screening
	920	HLA-A03:01	QHD43417_1_ORF3	ALLAVFQSASK	0.299	Primary screening
	921	HLA-A03:01	QHD43417_1_ORF3	ASKIITLKK	0.123	Primary screening
	922	HLA-A03:01	QHD43417_1_ORF3	AVFQSASK	0.973	Primary screening
	923	HLA-A03:01	QHD43417_1_ORF3	FTIGTVTLK	0.256	Primary screening
	924	HLA-A03:01	QHD43417_1_ORF3	HVTFFIYNK	0.423	Primary screening
	925	HLA-A03:01	QHD43417_1_ORF3	IFTIGTVTLK	0.346	Primary screening
	926	HLA-A03:01	QHD43417_1_ORF3	LLAVFQSASK	0.989	Primary screening
	927	HLA-A03:01	QHD43417_1_ORF3	QSASKIITLK	0.353	Primary screening
	928	HLA-A03:01	QHD43417_1_ORF3	QSASKIITLKK	0.735	Primary screening
	929	HLA-A03:01	QHD43417_1_ORF3	RIFTIGTVTLK	0.02	Primary screening
	930	HLA-A03:01	QHD43417_1_ORF3	SASKIITLK	0.094	Primary screening
	931	HLA-A03:01	QHD43417_1_ORF3	SASKIITLKK	0.372	Primary screening
	932	HLA-A03:01	QHD43417_1_ORF3	YQIGGYTEK	0.936	Primary screening
	933	HLA-A03:01	QHD43418_1_E_lc	NIVNVSLVK	0.962	Primary screening
	934	HLA-A03:01	QHD43418_1_E_lc	RVKNLNSSR	0.472	Primary screening
	935	HLA-A03:01	QHD43419_1_M_lc	ATSRTLSYY	0.551	Primary screening
	936	HLA-A03:01	QHD43419_1_M_lc	ATSRTLSYYK	0.256	Primary screening
	937	HLA-A03:01	QHD43419_1_M_lc	GTITVEELKK	0.685	Primary screening
	938	HLA-A03:01	QHD43419_1_M_lc	RIAGHHLGR	0.146	Primary screening
	939	HLA-A03:01	QHD43419_1_M_lc	TSRTLSYYK	0.828	Primary screening
	940	HLA-A03:01	QHD43419_1_M_lc	VPLHGTILTR	0.848	Primary screening
	941	HLA-A03:01	QHD43419_1_M_lc	YSRYRIGNYK	0.85	Primary screening
	942	HLA-A03:01	QHD43420_1_ORF6	INLIIKNLSK	0.787	Primary screening
	943	HLA-A03:01	QHD43420_1_ORF6	KVSIWNLDY	0.957	Primary screening
	944	HLA-A03:01	QHD43420_1_ORF6	LLIIMRTFK	0.691	Primary screening
	945	HLA-A03:01	QHD43420_1_ORF6	NLIIKNLSK	0.527	Primary screening
	946	HLA-A03:01	QHD43421_1_ORF7	CVRGTTVLLK	0.759	Primary screening
	947	HLA-A03:01	QHD43421_1_ORF7	GTYEGNSPFH	0.899	Primary screening
	948	HLA-A03:01	QHD43421_1_ORF7	QLRARSVSPK	0.718	Primary screening
	949	HLA-A03:01	QHD43421_1_ORF7	RSVSPKLFIR	0.622	Primary screening
	950	HLA-A03:01	QHD43421_1_ORF7	SVSPKLFIR	0.387	Primary screening
	951	HLA-A03:01	QHD43421_1_ORF7	TLCFTLKRK	0.86	Primary screening
	952	HLA-A03:01	QHD43423_2_N_lc	ASAFFGMSR	0.987	Primary screening
	953	HLA-A03:01	QHD43423_2_N_lc	ATEGALNTPK	0.83	Primary screening
	954	HLA-A03:01	QHD43423_2_N_lc	AYKTFPPTEPK	0.099	Primary screening
	955	HLA-A03:01	QHD43423_2_N_lc	FTALTQHGK	0.848	Primary screening
	956	HLA-A03:01	QHD43423_2_N_lc	ILLNKHIDAYK	0.638	Primary screening
	957	HLA-A03:01	QHD43423_2_N_lc	KKSAAEASKK	0.93	Primary screening
	958	HLA-A03:01	QHD43423_2_N_lc	KLDDKDPNFK	0.197	Primary screening
	959	HLA-A03:01	QHD43423_2_N_lc	KSAAEASKK	0.21	Primary screening
	960	HLA-A03:01	QHD43423_2_N_lc	KTFPPTEPK	0.005	Primary screening
	961	HLA-A03:01	QHD43423_2_N_lc	KTFPPTEPKK	0.004	Primary screening
	962	HLA-A03:01	QHD43423_2_N_lc	KTFPPTEPKKD	0.271	Primary screening
	963	HLA-A03:01	QHD43423_2_N_lc	LIRQGTDYK	0.76	Primary screening
	964	HLA-A03:01	QHD43423_2_N_lc	LLNKHIDAYK	0.477	Primary screening
	965	HLA-A03:01	QHD43423_2_N_lc	QLESKMSGK	0.445	Primary screening
	966	HLA-A03:01	QHD43423_2_N_lc	QLPQGTTLPK	0.416	Primary screening
	967	HLA-A03:01	QHD43423_2_N_lc	QQGQTVTKK	0.917	Primary screening
	968	HLA-A03:01	QHD43423_2_N_lc	QQQGQTVTK	0.6	Primary screening
	969	HLA-A03:01	QHD43423_2_N_lc	RIRGGDGKMK	0.604	Primary screening
	970	HLA-A03:01	QHD43423_2_N_lc	TQALPQRQK	0.354	Primary screening
	971	HLA-A03:01	QHD43423_2_N_lc	YKTFPPTEPK	0.179	Primary screening
	972	HLA-A03:01	QHD43423_2_N_lc	YKTFPPTEPKK	0.23	Primary screening
	973	HLA-A24:02	QHD43415_1_ORF1	AWPLIVTAL	0.487	Primary screening
	974	HLA-A24:02	QHD43415_1_ORF1	AYANSVFNI	0.087	Primary screening
	975	HLA-A24:02	QHD43415_1_ORF1	AYIICISTKHF	0.302	Primary screening
	976	HLA-A24:02	QHD43415_1_ORF1	AYILFTRF	0.355	Primary screening
	977	HLA-A24:02	QHD43415_1_ORF1	AYILFTRFF	0.064	Primary screening
	978	HLA-A24:02	QHD43415_1_ORF1	AYITGGVVQL	0.317	Primary screening
	979	HLA-A24:02	QHD43415_1_ORF1	AYKIEELF	0.381	Primary screening
	980	HLA-A24:02	QHD43415_1_ORF1	AYLRKHFSM	0.218	Primary screening
	981	HLA-A24:02	QHD43415_1_ORF1	AYTRYVDNNF	0.261	Primary screening
	982	HLA-A24:02	QHD43415_1_ORF1	AYVDNSSLTI	0.372	Primary screening
	983	HLA-A24:02	QHD43415_1_ORF1	AYVNTFSSTF	0.049	Primary screening
	984	HLA-A24:02	QHD43415_1_ORF1	AYYNTTKGGRF	0.229	Primary screening
	985	HLA-A24:02	QHD43415_1_ORF1	DDYQGKPLEF	0.358	Primary screening
	986	HLA-A24:02	QHD43415_1_ORF1	DYKHYTPSF	0.147	Primary screening
	987	HLA-A24:02	QHD43415_1_ORF1	DYLVSTQEF	0.069	Primary screening
	988	HLA-A24:02	QHD43415_1_ORF1	DYQGKPLEF	0.067	Primary screening
	989	HLA-A24:02	QHD43415_1_ORF1	DYTEISFML	0.254	Primary screening
	990	HLA-A24:02	QHD43415_1_ORF1	DYTEISFMLW	0.363	Primary screening
	991	HLA-A24:02	QHD43415_1_ORF1	DYVYNPFMI	0.376	Primary screening
	992	HLA-A24:02	QHD43415_1_ORF1	DYYRSLPGVF	0.39	Primary screening
	993	HLA-A24:02	QHD43415_1_ORF1	EDDYQGKPLEF	0.282	Primary screening
	994	HLA-A24:02	QHD43415_1_ORF1	EWFLAYILF	0.293	Primary screening
	995	HLA-A24:02	QHD43415_1_ORF1	EWSMATYYLF	0.404	Primary screening
	996	HLA-A24:02	QHD43415_1_ORF1	EYADVFHLY	0.118	Primary screening
	997	HLA-A24:02	QHD43415_1_ORF1	EYADVFHLYL	0.083	Primary screening
	998	HLA-A24:02	QHD43415_1_ORF1	EYFNSVCRL	0.26	Primary screening
	999	HLA-A24:02	QHD43415_1_ORF1	EYKGPITDVF	0.133	Primary screening
	1000	HLA-A24:02	QHD43415_1_ORF1	EYPIIGDEL	0.486	Primary screening
	1001	HLA-A24:02	QHD43415_1_ORF1	EYYHTTDPSF	0.097	Primary screening
	1002	HLA-A24:02	QHD43415_1_ORF1	FDIYNDKVAGF	0.415	Primary screening
	1003	HLA-A24:02	QHD43415_1_ORF1	FEYYHTTDPSF	0.379	Primary screening
	1004	HLA-A24:02	QHD43415_1_ORF1	FFASFYYVW	0.252	Primary screening
	1005	HLA-A24:02	QHD43415_1_ORF1	FFSYFAVHF	0.189	Primary screening
	1006	HLA-A24:02	QHD43415_1_ORF1	FYAYLRKHF	0.128	Primary screening
	1007	HLA-A24:02	QHD43415_1_ORF1	FYDFAVSKGF	0.264	Primary screening
	1008	HLA-A24:02	QHD43415_1_ORF1	FYGGWHNML	0.235	Primary screening
	1009	HLA-A24:02	QHD43415_1_ORF1	FYKENSYTTTI	0.383	Primary screening
	1010	HLA-A24:02	QHD43415_1_ORF1	FYLITPVHV	0.262	Primary screening
	1011	HLA-A24:02	QHD43415_1_ORF1	FYLITPVHVM	0.422	Primary screening
	1012	HLA-A24:02	QHD43415_1_ORF1	FYLTNDVSF	0.024	Primary screening
	1013	HLA-A24:02	QHD43415_1_ORF1	FYPKLQSSQAW	0.147	Primary screening
	1014	HLA-A24:02	QHD43415_1_ORF1	FYSYATHSDKF	0.11	Primary screening
	1015	HLA-A24:02	QHD43415_1_ORF1	GYKSVNITF	0.019	Primary screening
	1016	HLA-A24:02	QHD43415_1_ORF1	GYVDTPNNTDF	0.262	Primary screening
	1017	HLA-A24:02	QHD43415_1_ORF1	GYVMHANYIF	0.265	Primary screening
	1018	HLA-A24:02	QHD43415_1_ORF1	GYVTHGLNL	0.4	Primary screening
	1019	HLA-A24:02	QHD43415_1_ORF1	HFISNSWLM	0.188	Primary screening
	1020	HLA-A24:02	QHD43415_1_ORF1	HFISNSWLMW	0.401	Primary screening
	1021	HLA-A24:02	QHD43415_1_ORF1	IDYKHYTPSF	0.266	Primary screening
	1022	HLA-A24:02	QHD43415_1_ORF1	IDYTEISFML	0.383	Primary screening
	1023	HLA-A24:02	QHD43415_1_ORF1	IFFITGNTL	0.409	Primary screening
	1024	HLA-A24:02	QHD43415_1_ORF1	IFGTVYEKL	0.227	Primary screening
	1025	HLA-A24:02	QHD43415_1_ORF1	IQLSSYSLF	0.287	Primary screening
	1026	HLA-A24:02	QHD43415_1_ORF1	IYLYLTFYL	0.217	Primary screening
	1027	HLA-A24:02	QHD43415_1_ORF1	IYNDKVAGF	0.012	Primary screening
	1028	HLA-A24:02	QHD43415_1_ORF1	IYTELEPPCRF	0.117	Primary screening
	1029	HLA-A24:02	QHD43415_1_ORF1	KFADDLNQL	0.365	Primary screening
	1030	HLA-A24:02	QHD43415_1_ORF1	KFKEGVEFL	0.297	Primary screening
	1031	HLA-A24:02	QHD43415_1_ORF1	KFLTENLLL	0.282	Primary screening
	1032	HLA-A24:02	QHD43415_1_ORF1	KFTDGVCLF	0.202	Primary screening
	1033	HLA-A24:02	QHD43415_1_ORF1	KFVCDNIKF	0.311	Primary screening
	1034	HLA-A24:02	QHD43415_1_ORF1	KFVRIQPGQTF	0.106	Primary screening
	1035	HLA-A24:02	QHD43415_1_ORF1	KFYGGWHNM	0.181	Primary screening
	1036	HLA-A24:02	QHD43415_1_ORF1	KLAKKFDTF	0.277	Primary screening
	1037	HLA-A24:02	QHD43415_1_ORF1	KMFDAYVNTF	0.281	Primary screening
	1038	HLA-A24:02	QHD43415_1_ORF1	KNLYDKLVSSF	0.25	Primary screening
	1039	HLA-A24:02	QHD43415_1_ORF1	KQFDTYNLW	0.294	Primary screening
	1040	HLA-A24:02	QHD43415_1_ORF1	KWDLLKYDF	0.479	Primary screening
	1041	HLA-A24:02	QHD43415_1_ORF1	KYCALAPNM	0.472	Primary screening
	1042	HLA-A24:02	QHD43415_1_ORF1	KYDFTEERL	0.331	Primary screening
	1043	HLA-A24:02	QHD43415_1_ORF1	KYLVQQESPF	0.125	Primary screening
	1044	HLA-A24:02	QHD43415_1_ORF1	KYLYFIKGL	0.442	Primary screening
	1045	HLA-A24:02	QHD43415_1_ORF1	KYPQVNGLTSI	0.316	Primary screening
	1046	HLA-A24:02	QHD43415_1_ORF1	KYTMADLVYAL	0.472	Primary screening
	1047	HLA-A24:02	QHD43415_1_ORF1	KYTQLCQYL	0.085	Primary screening
	1048	HLA-A24:02	QHD43415_1_ORF1	KYVRNLQHRL	0.296	Primary screening
	1049	HLA-A24:02	QHD43415_1_ORF1	LTFYLTNDVSF	0.415	Primary screening
	1050	HLA-A24:02	QHD43415_1_ORF1	LWCKDGHVETF	0.491	Primary screening
	1051	HLA-A24:02	QHD43415_1_ORF1	LYDKLVSSF	0.022	Primary screening
	1052	HLA-A24:02	QHD43415_1_ORF1	LYENAFLPF	0.167	Primary screening
	1053	HLA-A24:02	QHD43415_1_ORF1	LYIDINGNL	0.262	Primary screening
	1054	HLA-A24:02	QHD43415_1_ORF1	LYLDAYNMM	0.201	Primary screening
	1055	HLA-A24:02	QHD43415_1_ORF1	LYLQYIRKL	0.103	Primary screening
	1056	HLA-A24:02	QHD43415_1_ORF1	LYPTLNISDEF	0.153	Primary screening
	1057	HLA-A24:02	QHD43415_1_ORF1	LYQPPQTSI	0.051	Primary screening
	1058	HLA-A24:02	QHD43415_1_ORF1	LYYPSARIV	0.435	Primary screening
	1059	HLA-A24:02	QHD43415_1_ORF1	LYYQNNVFM	0.239	Primary screening
	1060	HLA-A24:02	QHD43415_1_ORF1	MFDAYVNTF	0.087	Primary screening
	1061	HLA-A24:02	QHD43415_1_ORF1	MFLARGIVF	0.351	Primary screening
	1062	HLA-A24:02	QHD43415_1_ORF1	MFTPLVPFW	0.14	Primary screening
	1063	HLA-A24:02	QHD43415_1_ORF1	MFVKHKHAF	0.21	Primary screening
	1064	HLA-A24:02	QHD43415_1_ORF1	MVYMPASWVM	0.47	Primary screening
	1065	HLA-A24:02	QHD43415_1_ORF1	MYASAVVLL	0.044	Primary screening
	1066	HLA-A24:02	QHD43415_1_ORF1	MYDPKTKNV	0.381	Primary screening
	1067	HLA-A24:02	QHD43415_1_ORF1	MYKGLPWNV	0.339	Primary screening
	1068	HLA-A24:02	QHD43415_1_ORF1	MYMGTLSYEQF	0.051	Primary screening
	1069	HLA-A24:02	QHD43415_1_ORF1	NFNKDFYDF	0.254	Primary screening
	1070	HLA-A24:02	QHD43415_1_ORF1	NLYDKLVSSF	0.374	Primary screening
	1071	HLA-A24:02	QHD43415_1_ORF1	NYLKRRVVF	0.153	Primary screening
	1072	HLA-A24:02	QHD43415_1_ORF1	NYLKSPNF	0.374	Primary screening
	1073	HLA-A24:02	QHD43415_1_ORF1	NYLKSPNFSKL	0.349	Primary screening
	1074	HLA-A24:02	QHD43415_1_ORF1	NYMLTYNKV	0.47	Primary screening
	1075	HLA-A24:02	QHD43415_1_ORF1	NYMPYFFTL	0.005	Primary screening
	1076	HLA-A24:02	QHD43415_1_ORF1	NYMPYFFTLL	0.205	Primary screening
	1077	HLA-A24:02	QHD43415_1_ORF1	NYMPYFFTLLL	0.28	Primary screening
	1078	HLA-A24:02	QHD43415_1_ORF1	NYQVNGYPNMF	0.278	Primary screening
	1079	HLA-A24:02	QHD43415_1_ORF1	NYSGVVTTV	0.281	Primary screening
	1080	HLA-A24:02	QHD43415_1_ORF1	NYSGVVTTVMF	0.126	Primary screening
	1081	HLA-A24:02	QHD43415_1_ORF1	NYYKKDNSYF	0.148	Primary screening
	1082	HLA-A24:02	QHD43415_1_ORF1	PFMIDVQQW	0.459	Primary screening
	1083	HLA-A24:02	QHD43415_1_ORF1	PFVVSTGYHF	0.475	Primary screening
	1084	HLA-A24:02	QHD43415_1_ORF1	PYEDFQENW	0.316	Primary screening
	1085	HLA-A24:02	QHD43415_1_ORF1	PYNMRVIHF	0.11	Primary screening
	1086	HLA-A24:02	QHD43415_1_ORF1	PYPDPSRIL	0.427	Primary screening
	1087	HLA-A24:02	QHD43415_1_ORF1	PYPNASFDNF	0.241	Primary screening
	1088	HLA-A24:02	QHD43415_1_ORF1	QEYADVFHLY	0.413	Primary screening
	1089	HLA-A24:02	QHD43415_1_ORF1	QGYKSVNITF	0.07	Primary screening
	1090	HLA-A24:02	QHD43415_1_ORF1	QWLPTGTLL	0.299	Primary screening
	1091	HLA-A24:02	QHD43415_1_ORF1	QYELKHGTF	0.218	Primary screening
	1092	HLA-A24:02	QHD43415_1_ORF1	QYGRSGETL	0.208	Primary screening
	1093	HLA-A24:02	QHD43415_1_ORF1	QYLNTLTL	0.495	Primary screening
	1094	HLA-A24:02	QHD43415_1_ORF1	RFKESPFEL	0.159	Primary screening
	1095	HLA-A24:02	QHD43415_1_ORF1	RFTTTLNDF	0.378	Primary screening
	1096	HLA-A24:02	QHD43415_1_ORF1	RLYLDAYNMM	0.462	Primary screening
	1097	HLA-A24:02	QHD43415_1_ORF1	RYFKYWDQTY	0.482	Primary screening
	1098	HLA-A24:02	QHD43415_1_ORF1	RYKLEGYAF	0.089	Primary screening
	1099	HLA-A24:02	QHD43415_1_ORF1	RYLALYNKY	0.272	Primary screening
	1100	HLA-A24:02	QHD43415_1_ORF1	RYMNSQGLL	0.281	Primary screening
	1101	HLA-A24:02	QHD43415_1_ORF1	RYPANSIVCRF	0.076	Primary screening
	1102	HLA-A24:02	QHD43415_1_ORF1	SFGPLVRKI	0.291	Primary screening
	1103	HLA-A24:02	QHD43415_1_ORF1	SFGPLVRKIF	0.433	Primary screening
	1104	HLA-A24:02	QHD43415_1_ORF1	SFKWDLTAF	0.3	Primary screening
	1105	HLA-A24:02	QHD43415_1_ORF1	SFLPGVYSV	0.412	Primary screening
	1106	HLA-A24:02	QHD43415_1_ORF1	SFSASTSAF	0.267	Primary screening
	1107	HLA-A24:02	QHD43415_1_ORF1	SLPINVIVF	0.453	Primary screening
	1108	HLA-A24:02	QHD43415_1_ORF1	SVYYTSNPTTF	0.118	Primary screening
	1109	HLA-A24:02	QHD43415_1_ORF1	SWNADLYKL	0.294	Primary screening
	1110	HLA-A24:02	QHD43415_1_ORF1	SWVMRIMTW	0.216	Primary screening
	1111	HLA-A24:02	QHD43415_1_ORF1	SYATHSDKF	0.047	Primary screening
	1112	HLA-A24:02	QHD43415_1_ORF1	SYEDQDALF	0.155	Primary screening
	1113	HLA-A24:02	QHD43415_1_ORF1	SYELQTPFEI	0.411	Primary screening
	1114	HLA-A24:02	QHD43415_1_ORF1	SYFTEQPIDL	0.478	Primary screening
	1115	HLA-A24:02	QHD43415_1_ORF1	SYFVVKRHTF	0.051	Primary screening
	1116	HLA-A24:02	QHD43415_1_ORF1	SYGADLKSF	0.045	Primary screening
	1117	HLA-A24:02	QHD43415_1_ORF1	SYIVDSVTV	0.257	Primary screening
	1118	HLA-A24:02	QHD43415_1_ORF1	SYLFQHANL	0.131	Primary screening
	1119	HLA-A24:02	QHD43415_1_ORF1	SYSGQSTQL	0.126	Primary screening
	1120	HLA-A24:02	QHD43415_1_ORF1	SYSLFDMSKF	0.14	Primary screening
	1121	HLA-A24:02	QHD43415_1_ORF1	SYYSLLMPI	0.413	Primary screening
	1122	HLA-A24:02	QHD43415_1_ORF1	TFFKLVNKF	0.046	Primary screening
	1123	HLA-A24:02	QHD43415_1_ORF1	TFHLDGEVITF	0.34	Primary screening
	1124	HLA-A24:02	QHD43415_1_ORF1	TFISAARQGF	0.361	Primary screening
	1125	HLA-A24:02	QHD43415_1_ORF1	TFNGECPNF	0.195	Primary screening
	1126	HLA-A24:02	QHD43415_1_ORF1	TFNGECPNFVF	0.475	Primary screening
	1127	HLA-A24:02	QHD43415_1_ORF1	TFTYASALW	0.434	Primary screening
	1128	HLA-A24:02	QHD43415_1_ORF1	TFYLTNDVSF	0.141	Primary screening
	1129	HLA-A24:02	QHD43415_1_ORF1	TNYMPYFFTL	0.176	Primary screening
	1130	HLA-A24:02	QHD43415_1_ORF1	TYACWHHSI	0.192	Primary screening
	1131	HLA-A24:02	QHD43415_1_ORF1	TYACWHHSIGF	0.237	Primary screening
	1132	HLA-A24:02	QHD43415_1_ORF1	TYASALWEI	0.1	Primary screening
	1133	HLA-A24:02	QHD43415_1_ORF1	TYERHSLSHF	0.212	Primary screening
	1134	HLA-A24:02	QHD43415_1_ORF1	TYFTQSRNL	0.111	Primary screening
	1135	HLA-A24:02	QHD43415_1_ORF1	TYICGFIQQKL	0.477	Primary screening
	1136	HLA-A24:02	QHD43415_1_ORF1	TYKLNVGDYF	0.11	Primary screening
	1137	HLA-A24:02	QHD43415_1_ORF1	TYKNTCDGTTF	0.177	Primary screening
	1138	HLA-A24:02	QHD43415_1_ORF1	TYKPNTWCI	0.068	Primary screening
	1139	HLA-A24:02	QHD43415_1_ORF1	TYLDGADVTKI	0.322	Primary screening
	1140	HLA-A24:02	QHD43415_1_ORF1	TYLEGSVRV	0.262	Primary screening
	1141	HLA-A24:02	QHD43415_1_ORF1	TYNLWNTF	0.257	Primary screening
	1142	HLA-A24:02	QHD43415_1_ORF1	TYPSLETIQI	0.28	Primary screening
	1143	HLA-A24:02	QHD43415_1_ORF1	TYYLFDESGEF	0.187	Primary screening
	1144	HLA-A24:02	QHD43415_1_ORF1	VFLFVAAIF	0.449	Primary screening
	1145	HLA-A24:02	QHD43415_1_ORF1	VFNGVSFSTF	0.09	Primary screening
	1146	HLA-A24:02	QHD43415_1_ORF1	VFVLWAHGF	0.263	Primary screening
	1147	HLA-A24:02	QHD43415_1_ORF1	VLYQPPQTSI	0.158	Primary screening
	1148	HLA-A24:02	QHD43415_1_ORF1	VMYASAVVLL	0.25	Primary screening
	1149	HLA-A24:02	QHD43415_1_ORF1	VPYNMRVIHF	0.384	Primary screening
	1150	HLA-A24:02	QHD43415_1_ORF1	VQGYKSVNITF	0.113	Primary screening
	1151	HLA-A24:02	QHD43415_1_ORF1	VYANGGKGF	0.098	Primary screening
	1152	HLA-A24:02	QHD43415_1_ORF1	VYANLGERV	0.306	Primary screening
	1153	HLA-A24:02	QHD43415_1_ORF1	VYDDGARRVW	0.229	Primary screening
	1154	HLA-A24:02	QHD43415_1_ORF1	VYDYLVSTQEF	0.072	Primary screening
	1155	HLA-A24:02	QHD43415_1_ORF1	VYEKLKPVL	0.209	Primary screening
	1156	HLA-A24:02	QHD43415_1_ORF1	VYGDFSHSQL	0.129	Primary screening
	1157	HLA-A24:02	QHD43415_1_ORF1	VYIGDPAQL	0.044	Primary screening
	1158	HLA-A24:02	QHD43415_1_ORF1	VYKQFDTYNL	0.242	Primary screening
	1159	HLA-A24:02	QHD43415_1_ORF1	VYKQFDTYNLW	0.121	Primary screening
	1160	HLA-A24:02	QHD43415_1_ORF1	VYLPYPDPSRI	0.292	Primary screening
	1161	HLA-A24:02	QHD43415_1_ORF1	VYMPASWVM	0.046	Primary screening
	1162	HLA-A24:02	QHD43415_1_ORF1	VYMPASWVMRI	0.157	Primary screening
	1163	HLA-A24:02	QHD43415_1_ORF1	VYNPFMIDV	0.456	Primary screening
	1164	HLA-A24:02	QHD43415_1_ORF1	VYQCAMRPNF	0.285	Primary screening
	1165	HLA-A24:02	QHD43415_1_ORF1	VYRGTTTYKL	0.296	Primary screening
	1166	HLA-A24:02	QHD43415_1_ORF1	VYSDVENPHL	0.139	Primary screening
	1167	HLA-A24:02	QHD43415_1_ORF1	VYSDVENPHLM	0.136	Primary screening
	1168	HLA-A24:02	QHD43415_1_ORF1	VYSFLPGVYSV	0.489	Primary screening
	1169	HLA-A24:02	QHD43415_1_ORF1	VYSVIYLYL	0.111	Primary screening
	1170	HLA-A24:02	QHD43415_1_ORF1	VYSVIYLYLTF	0.383	Primary screening
	1171	HLA-A24:02	QHD43415_1_ORF1	VYYTSNPTTF	0.008	Primary screening
	1172	HLA-A24:02	QHD43415_1_ORF1	VYYTSNPTTFH	0.382	Primary screening
	1173	HLA-A24:02	QHD43415_1_ORF1	YDYLVSTQEF	0.04	Primary screening
	1174	HLA-A24:02	QHD43415_1_ORF1	YFIKGLNNL	0.262	Primary screening
	1175	HLA-A24:02	QHD43415_1_ORF1	YFMRFRRAF	0.425	Primary screening
	1176	HLA-A24:02	QHD43415_1_ORF1	YFNKKDWYDF	0.413	Primary screening
	1177	HLA-A24:02	QHD43415_1_ORF1	YFTQSRNLQEF	0.467	Primary screening
	1178	HLA-A24:02	QHD43415_1_ORF1	YFVVKRHTF	0.082	Primary screening
	1179	HLA-A24:02	QHD43415_1_ORF1	YLPYPDPSRIL	0.496	Primary screening
	1180	HLA-A24:02	QHD43415_1_ORF1	YSYATHSDKF	0.157	Primary screening
	1181	HLA-A24:02	QHD43415_1_ORF1	YVYANGGKGF	0.455	Primary screening
	1182	HLA-A24:02	QHD43415_1_ORF1	YVYIGDPAQL	0.309	Primary screening
	1183	HLA-A24:02	QHD43415_1_ORF1	YYFMRFRRAF	0.425	Primary screening
	1184	HLA-A24:02	QHD43415_1_ORF1	YYHTTDPSF	0.009	Primary screening
	1185	HLA-A24:02	QHD43415_1_ORF1	YYHTTDPSFL	0.449	Primary screening
	1186	HLA-A24:02	QHD43415_1_ORF1	YYKKDNSYF	0.014	Primary screening
	1187	HLA-A24:02	QHD43415_1_ORF1	YYLFDESGEF	0.088	Primary screening
	1188	HLA-A24:02	QHD43415_1_ORF1	YYNTTKGGRF	0.363	Primary screening
	1189	HLA-A24:02	QHD43415_1_ORF1	YYPSARIVY	0.375	Primary screening
	1190	HLA-A24:02	QHD43415_1_ORF1	YYRSLPGVF	0.149	Primary screening
	1191	HLA-A24:02	QHD43415_1_ORF1	YYRYNLPTM	0.191	Primary screening
	1192	HLA-A24:02	QHD43415_1_ORF1	YYSLLMPIL	0.311	Primary screening
	1193	HLA-A24:02	QHD43415_1_ORF1	YYTSNPTTF	0.003	Primary screening
	1194	HLA-A24:02	QHD43415_1_ORF1	YYTSNPTTFHL	0.094	Primary screening
	1195	HLA-A24:02	QHI42199_1_ORF10	AFPFTIYSL	0.283	Primary screening
	1196	HLA-A24:02	QHI42199_1_ORF10	GYINVFAF	0.574	Primary screening
	1197	HLA-A24:02	QHI42199_1_ORF10	GYINVFAFPF	0.359	Primary screening
	1198	HLA-A24:02	QHI42199_1_ORF10	IYSLLLCRM	0.786	Primary screening
	1199	HLA-A24:02	QHI42199_1_ORF10	NYIAQVDVV	0.962	Primary screening
	1200	HLA-A24:02	QHI42199_1_ORF10	NYIAQVDVVNF	0.256	Primary screening
	1201	HLA-A24:02	QHD43416_1_S_lc	AYSNNSIAI	0.349	Primary screening
	1202	HLA-A24:02	QHD43416_1_S_lc	CYFPLQSYGF	0.265	Primary and vaccination screening
	1203	HLA-A24:02	QHD43416_1_S_lc	CYGVSPTKL	0.341	Primary and vaccination screening
	1204	HLA-A24:02	QHD43416_1_S_lc	DYSVLYNSASF	0.764	Primary and vaccination screening
	1205	HLA-A24:02	QHD43416_1_S_lc	EQYIKWPWYI	0.867	Primary and vaccination screening
	1206	HLA-A24:02	QHD43416_1_S_lc	EYVSQPFLM	0.127	Primary screening
	1207	HLA-A24:02	QHD43416_1_S_lc	EYVSQPFLMDL	0.585	Primary and vaccination screening
	1208	HLA-A24:02	QHD43416_1_S_lc	FEYVSQPFLM	0.673	Primary and vaccination screening
	1209	HLA-A24:02	QHD43416_1_S_lc	GNYNYLYRLF	0.952	Primary screening
	1210	HLA-A24:02	QHD43416_1_S_lc	GTITSGWTF	0.835	Primary screening
	1211	HLA-A24:02	QHD43416_1_S_lc	GYLQPRTF	0.466	Primary and vaccination screening
	1212	HLA-A24:02	QHD43416_1_S_lc	GYLQPRTFL	0.275	Primary and vaccination screening
	1213	HLA-A24:02	QHD43416_1_S_lc	GYLQPRTFLL	0.331	Primary screening
	1214	HLA-A24:02	QHD43416_1_S_lc	GYQPYRVVV	0.653	Primary and vaccination screening
	1215	HLA-A24:02	QHD43416_1_S_lc	GYQPYRVVVL	0.656	Primary and vaccination screening
	1216	HLA-A24:02	QHD43416_1_S_lc	HWFVTQRNF	0.2	Primary screening
	1217	HLA-A24:02	QHD43416_1_S_lc	IHADQLTPTW	0.751	Primary and vaccination screening
	1218	HLA-A24:02	QHD43416_1_S_lc	IWLGFIAGL	0.819	Primary and vaccination screening
	1219	HLA-A24:02	QHD43416_1_S_lc	IYKTPPIKDF	0.049	Primary and vaccination screening
	1220	HLA-A24:02	QHD43416_1_S_lc	IYQTSNFRV	0.244	Primary screening
	1221	HLA-A24:02	QHD43416_1_S_lc	IYSKHTPINL	0.262	Primary and vaccination screening
	1222	HLA-A24:02	QHD43416_1_S_lc	KCYGVSPTKL	0.838	Primary and vaccination screening
	1223	HLA-A24:02	QHD43416_1_S_lc	KFLPFQQF	0.246	Primary and vaccination screening
	1224	HLA-A24:02	QHD43416_1_S_lc	KRFDNPVLPF	0.775	Primary and vaccination screening
	1225	HLA-A24:02	QHD43416_1_S_lc	KWPWYIWLGF	0.249	Primary and vaccination screening
	1226	HLA-A24:02	QHD43416_1_S_lc	KYEQYIKW	0.363	Primary and vaccination screening
	1227	HLA-A24:02	QHD43416_1_S_lc	KYEQYIKWPW	0.969	Primary and vaccination screening
	1228	HLA-A24:02	QHD43416_1_S_lc	LFLPFFSNVTW	0.522	Primary and vaccination screening
	1229	HLA-A24:02	QHD43416_1_S_lc	LYNSASFSTF	0.045	Primary and vaccination screening
	1230	HLA-A24:02	QHD43416_1_S_lc	NYNYLYRLF	0.064	Primary screening
	1231	HLA-A24:02	QHD43416_1_S_lc	PFAMQMAYRF	0.874	Primary and vaccination screening
	1232	HLA-A24:02	QHD43416_1_S_lc	PFFSNVTWF	0.312	Primary screening
	1233	HLA-A24:02	QHD43416_1_S_lc	PFGEVFNATRF	0.945	Primary screening
	1234	HLA-A24:02	QHD43416_1_S_lc	PYRVVVLSF	0.214	Primary and vaccination screening
	1235	HLA-A24:02	QHD43416_1_S_lc	QLPPAYTNSF	0.424	Primary and vaccination screening
	1236	HLA-A24:02	QHD43416_1_S_lc	QPYRVVVLSF	0.969	Primary and vaccination screening
	1237	HLA-A24:02	QHD43416_1_S_lc	QYGSFCTQL	0.169	Primary and vaccination screening
	1238	HLA-A24:02	QHD43416_1_S_lc	QYIKWPWYI	0.032	Primary screening
	1239	HLA-A24:02	QHD43416_1_S_lc	QYIKWPWYIW	0.295	Primary and vaccination screening
	1240	HLA-A24:02	QHD43416_1_S_lc	QYIKWPWYIWL	0.701	Primary and vaccination screening
	1241	HLA-A24:02	QHD43416_1_S_lc	RFASVYAW	0.796	Primary and vaccination screening
	1242	HLA-A24:02	QHD43416_1_S_lc	RFDNPVLPF	0.183	Primary screening
	1243	HLA-A24:02	QHD43416_1_S_lc	RFPNITNLCPF	0.099	Primary screening
	1244	HLA-A24:02	QHD43416_1_S_lc	RVYSSANNCTF	0.761	Primary screening
	1245	HLA-A24:02	QHD43416_1_S_lc	RVYSTGSNVF	0.266	Primary screening
	1246	HLA-A24:02	QHD43416_1_S_lc	SFIEDLLF	0.64	Primary screening
	1247	HLA-A24:02	QHD43416_1_S_lc	SFKEELDKYF	0.564	Primary and vaccination screening
	1248	HLA-A24:02	QHD43416_1_S_lc	SWMESEFRV	0.942	Primary screening
	1249	HLA-A24:02	QHD43416_1_S_lc	TFEYVSQPF	0.611	Primary and vaccination screening
	1250	HLA-A24:02	QHD43416_1_S_lc	TFEYVSQPFLM	0.708	Primary screening
	1251	HLA-A24:02	QHD43416_1_S_lc	THWFVTQRNF	0.769	Primary and vaccination screening
	1252	HLA-A24:02	QHD43416_1_S_lc	TQDLFLPFF	0.967	Primary screening
	1253	HLA-A24:02	QHD43416_1_S_lc	TQLPPAYTNSF	0.568	Primary and vaccination screening
	1254	HLA-A24:02	QHD43416_1_S_lc	TVYDPLQPEL	0.495	Primary and vaccination screening
	1255	HLA-A24:02	QHD43416_1_S_lc	TYVPAQEKNF	0.03	Primary and vaccination screening
	1256	HLA-A24:02	QHD43416_1_S_lc	TYVPAQEKNFT	0.9	Primary screening
	1257	HLA-A24:02	QHD43416_1_S_lc	VFAQVKQIY	0.901	Primary and vaccination screening
	1258	HLA-A24:02	QHD43416_1_S_lc	VFKNIDGYF	0.251	Primary screening
	1259	HLA-A24:02	QHD43416_1_S_lc	VFVSNGTHW	0.151	Primary screening
	1260	HLA-A24:02	QHD43416_1_S_lc	VFVSNGTHWF	0.254	Primary screening
	1261	HLA-A24:02	QHD43416_1_S_lc	VGYLQPRTFL	0.443	Primary screening
	1262	HLA-A24:02	QHD43416_1_S_lc	VLHSTQDLF	0.832	Primary and vaccination screening
	1263	HLA-A24:02	QHD43416_1_S_lc	VQPTESIVRF	0.57	Primary and vaccination screening
	1264	HLA-A24:02	QHD43416_1_S_lc	VTYVPAQEKNF	0.763	Primary and vaccination screening
	1265	HLA-A24:02	QHD43416_1_S_lc	VYADSFVI	0.682	Primary and vaccination screening
	1266	HLA-A24:02	QHD43416_1_S_lc	VYAWNRKRI	0.491	Primary and vaccination screening
	1267	HLA-A24:02	QHD43416_1_S_lc	VYDPLQPEL	0.048	Primary and vaccination screening
	1268	HLA-A24:02	QHD43416_1_S_lc	VYFASTEKSNI	0.641	Primary and vaccination screening
	1269	HLA-A24:02	QHD43416_1_S_lc	VYSSANNCTF	0.044	Primary screening
	1270	HLA-A24:02	QHD43416_1_S_lc	VYSSANNCTFE	0.964	Primary and vaccination screening
	1271	HLA-A24:02	QHD43416_1_S_lc	VYSTGSNVF	0.023	Primary and vaccination screening
	1272	HLA-A24:02	QHD43416_1_S_lc	VYYHKNNKSW	0.194	Primary and vaccination screening
	1273	HLA-A24:02	QHD43416_1_S_lc	VYYPDKVF	0.202	Primary screening
	1274	HLA-A24:02	QHD43416_1_S_lc	YEQYIKWPWYI	0.793	Primary screening
	1275	HLA-A24:02	QHD43416_1_S_lc	YFPLQSYGF	0.068	Primary screening
	1276	HLA-A24:02	QHD43416_1_S_lc	YLQPRTFLL	0.476	Primary screening
	1277	HLA-A24:02	QHD43416_1_S_lc	YVGYLQPRTFL	0.589	Primary and vaccination screening
	1278	HLA-A24:02	QHD43416_1_S_lc	YYHKNNKSW	0.089	Primary screening
	1279	HLA-A24:02	QHD43416_1_S_lc	YYPDKVFRSSV	0.53	Primary and vaccination screening
	1280	HLA-A24:02	QHD43416_1_S_lc	YYVGYLQPRTF	0.049	Primary screening
	1281	HLA-A24:02	QHD43417_1_ORF3	ALVYFLQSINF	0.38	Primary screening
	1282	HLA-A24:02	QHD43417_1_ORF3	DYQIGGYTEKW	0.619	Primary screening
	1283	HLA-A24:02	QHD43417_1_ORF3	DYYQLYSTQL	0.827	Primary screening
	1284	HLA-A24:02	QHD43417_1_ORF3	FLYLYALVYF	0.79	Primary screening
	1285	HLA-A24:02	QHD43417_1_ORF3	IFTIGTVTL	0.39	Primary screening
	1286	HLA-A24:02	QHD43417_1_ORF3	IPYNSVTSSI	0.529	Primary screening
	1287	HLA-A24:02	QHD43417_1_ORF3	IQASLPFGW	0.946	Primary screening
	1288	HLA-A24:02	QHD43417_1_ORF3	LFVTVYSHL	0.564	Primary screening
	1289	HLA-A24:02	QHD43417_1_ORF3	LVYFLQSINF	0.313	Primary screening
	1290	HLA-A24:02	QHD43417_1_ORF3	LYDANYFLCW	0.353	Primary screening
	1291	HLA-A24:02	QHD43417_1_ORF3	LYLYALVYF	0.108	Primary screening
	1292	HLA-A24:02	QHD43417_1_ORF3	NFVRIIMRL	0.756	Primary screening
	1293	HLA-A24:02	QHD43417_1_ORF3	PYNSVTSSI	0.161	Primary screening
	1294	HLA-A24:02	QHD43417_1_ORF3	SYFTSDYYQL	0.163	Primary screening
	1295	HLA-A24:02	QHD43417_1_ORF3	SYFTSDYYQLY	0.735	Primary screening
	1296	HLA-A24:02	QHD43417_1_ORF3	VFQSASKII	0.748	Primary screening
	1297	HLA-A24:02	QHD43417_1_ORF3	VFQSASKIITL	0.994	Primary screening
	1298	HLA-A24:02	QHD43417_1_ORF3	VYFLQSINF	0.006	Primary screening
	1299	HLA-A24:02	QHD43417_1_ORF3	VYFLQSINFV	0.86	Primary screening
	1300	HLA-A24:02	QHD43417_1_ORF3	YFLQSINF	0.577	Primary screening
	1301	HLA-A24:02	QHD43417_1_ORF3	YFTSDYYQL	0.155	Primary screening
	1302	HLA-A24:02	QHD43417_1_ORF3	YYQLYSTQL	0.049	Primary screening
	1303	HLA-A24:02	QHD43419_1_M_lc	AYANRNRF	0.789	Primary screening
	1304	HLA-A24:02	QHD43419_1_M_lc	AYANRNRFL	0.345	Primary screening
	1305	HLA-A24:02	QHD43419_1_M_lc	LFARTRSMW	0.577	Primary screening
	1306	HLA-A24:02	QHD43419_1_M_lc	LWLLWPVTL	0.317	Primary screening
	1307	HLA-A24:02	QHD43419_1_M_lc	LWPVTLACF	0.33	Primary screening
	1308	HLA-A24:02	QHD43419_1_M_lc	LYIIKLIF	0.82	Primary screening
	1309	HLA-A24:02	QHD43419_1_M_lc	LYIIKLIFL	0.242	Primary screening
	1310	HLA-A24:02	QHD43419_1_M_lc	LYIIKLIFLW	0.78	Primary screening
	1311	HLA-A24:02	QHD43419_1_M_lc	MWLSYFIASF	0.557	Primary screening
	1312	HLA-A24:02	QHD43419_1_M_lc	QFAYANRNRF	0.738	Primary screening
	1313	HLA-A24:02	QHD43419_1_M_lc	QWNLVIGFLF	0.735	Primary screening
	1314	HLA-A24:02	QHD43419_1_M_lc	RFLYIIKLI	0.739	Primary screening
	1315	HLA-A24:02	QHD43419_1_M_lc	RFLYIIKLIF	0.813	Primary screening
	1316	HLA-A24:02	QHD43419_1_M_lc	RYRIGNYKL	0.199	Primary screening
	1317	HLA-A24:02	QHD43419_1_M_lc	SFNPETNIL	0.362	Primary screening
	1318	HLA-A24:02	QHD43419_1_M_lc	SFNPETNILL	0.66	Primary screening
	1319	HLA-A24:02	QHD43419_1_M_lc	SYFIASFRL	0.086	Primary screening
	1320	HLA-A24:02	QHD43419_1_M_lc	SYFIASFRLF	0.055	Primary screening
	1321	HLA-A24:02	QHD43419_1_M_lc	YFIASFRLF	0.028	Primary screening
	1322	HLA-A24:02	QHD43419_1_M_lc	YYKLGASQRV	0.885	Primary screening
	1323	HLA-A24:02	QHD43420_1_ORF6	TFKVSIWNL	0.431	Primary screening
	1324	HLA-A24:02	QHD43421_1_ORF7	KFALTCFSTQF	0.49	Primary screening
	1325	HLA-A24:02	QHD43421_1_ORF7	LYSPIFLI	0.472	Primary screening
	1326	HLA-A24:02	QHD43421_1_ORF7	LYSPIFLIV	0.206	Primary screening
	1327	HLA-A24:02	QHD43421_1_ORF7	PFHPLADNKF	0.512	Primary screening
	1328	HLA-A24:02	QHD43421_1_ORF7	TYEGNSPFHPL	0.78	Primary screening
	1329	HLA-A24:02	QHD43421_1_ORF7	VFITLCFTL	0.831	Primary screening
	1330	HLA-A24:02	QHD43421_1_ORF7	VYQLRARSV	0.712	Primary screening
	1331	HLA-A24:02	QHD43422_1_ORF8	EYHDVRVVL	0.238	Primary screening
	1332	HLA-A24:02	QHD43422_1_ORF8	EYHDVRVVLDF	0.433	Primary screening
	1333	HLA-A24:02	QHD43422_1_ORF8	FYSKWYIRV	0.359	Primary screening
	1334	HLA-A24:02	QHD43422_1_ORF8	NYTVSCLPF	0.581	Primary screening
	1335	HLA-A24:02	QHD43422_1_ORF8	QYIDIGNYTV	0.399	Primary screening
	1336	HLA-A24:02	QHD43422_1_ORF8	SFYEDFLEY	0.535	Primary screening
	1337	HLA-A24:02	QHD43422_1_ORF8	VFLGIITTV	0.666	Primary screening
	1338	HLA-A24:02	QHD43423_2_N_lc	AQFAPSASAF	0.597	Primary screening
	1339	HLA-A24:02	QHD43423_2_N_lc	AYNVTQAF	0.399	Primary screening
	1340	HLA-A24:02	QHD43423_2_N_lc	DYKHWPQIAQF	0.28	Primary screening
	1341	HLA-A24:02	QHD43423_2_N_lc	GLPNNTASW	0.92	Primary screening
	1342	HLA-A24:02	QHD43423_2_N_lc	HWPQIAQF	0.398	Primary screening
	1343	HLA-A24:02	QHD43423_2_N_lc	IAQFAPSASAF	0.454	Primary screening
	1344	HLA-A24:02	QHD43423_2_N_lc	KAYNVTQAF	0.873	Primary screening
	1345	HLA-A24:02	QHD43423_2_N_lc	KHIDAYKTF	0.301	Primary screening
	1346	HLA-A24:02	QHD43423_2_N_lc	KHWPQIAQF	0.272	Primary screening
	1347	HLA-A24:02	QHD43423_2_N_lc	KLDDKDPNF	0.9	Primary screening
	1348	HLA-A24:02	QHD43423_2_N_lc	KMKDLSPRW	0.699	Primary screening
	1349	HLA-A24:02	QHD43423_2_N_lc	KMKDLSPRWYF	0.949	Primary screening
	1350	HLA-A24:02	QHD43423_2_N_lc	NFKDQVILL	0.419	Primary screening
	1351	HLA-A24:02	QHD43423_2_N_lc	QFAPSASAF	0.14	Primary screening
	1352	HLA-A24:02	QHD43423_2_N_lc	QFAPSASAFF	0.227	Primary screening
	1353	HLA-A24:02	QHD43423_2_N_lc	YKHWPQIAQF	0.957	Primary screening
	1354	HLA-A24:02	QHD43423_2_N_lc	YYLGTGPEAGL	0.402	Primary screening
	1355	HLA-A24:02	QHD43423_2_N_lc	YYRRATRRI	0.475	Primary screening
	1356	HLA-B07:02	QHD43415_1_ORF1	ANPKTPKYKF	0.377	Primary screening
	1357	HLA-B07:02	QHD43415_1_ORF1	APAHISTI	0.388	Primary screening
	1358	HLA-B07:02	QHD43415_1_ORF1	APHGHVMVEL	0.044	Primary screening
	1359	HLA-B07:02	QHD43415_1_ORF1	APISAMVRM	0.139	Primary screening
	1360	HLA-B07:02	QHD43415_1_ORF1	APKEIIFL	0.419	Primary screening
	1361	HLA-B07:02	QHD43415_1_ORF1	APLLSAGIF	0.314	Primary screening
	1362	HLA-B07:02	QHD43415_1_ORF1	APRTLLTKGTL	0.045	Primary screening
	1363	HLA-B07:02	QHD43415_1_ORF1	APYIVGDVV	0.437	Primary screening
	1364	HLA-B07:02	QHD43415_1_ORF1	FPFNKWGKARL	0.485	Primary screening
	1365	HLA-B07:02	QHD43415_1_ORF1	FPKSDGTGTI	0.358	Primary screening
	1366	HLA-B07:02	QHD43415_1_ORF1	FPLKLRGTAV	0.28	Primary screening
	1367	HLA-B07:02	QHD43415_1_ORF1	FPPTSFGPL	0.41	Primary screening
	1368	HLA-B07:02	QHD43415_1_ORF1	GPHEFCSQHTM	0.396	Primary screening
	1369	HLA-B07:02	QHD43415_1_ORF1	GPKVKYLYF	0.439	Primary screening
	1370	HLA-B07:02	QHD43415_1_ORF1	GPLKVGGSCVL	0.446	Primary screening
	1371	HLA-B07:02	QHD43415_1_ORF1	HPNPKGFCDL	0.199	Primary screening
	1372	HLA-B07:02	QHD43415_1_ORF1	HPTQAPTHL	0.037	Primary screening
	1373	HLA-B07:02	QHD43415_1_ORF1	HPTQAPTHLSV	0.241	Primary screening
	1374	HLA-B07:02	QHD43415_1_ORF1	HTPAFDKSAF	0.457	Primary screening
	1375	HLA-B07:02	QHD43415_1_ORF1	IPARARVEC	0.389	Primary screening
	1376	HLA-B07:02	QHD43415_1_ORF1	IPARARVECF	0.232	Primary screening
	1377	HLA-B07:02	QHD43415_1_ORF1	IPKDMTYRRL	0.45	Primary screening
	1378	HLA-B07:02	QHD43415_1_ORF1	IPKEEVKPF	0.14	Primary screening
	1379	HLA-B07:02	QHD43415_1_ORF1	IPLTTAAKL	0.196	Primary screening
	1380	HLA-B07:02	QHD43415_1_ORF1	IPRRNVATL	0.008	Primary screening
	1381	HLA-B07:02	QHD43415_1_ORF1	IPTITQMNL	0.171	Primary screening
	1382	HLA-B07:02	QHD43415_1_ORF1	IPVAYRKVL	0.055	Primary screening
	1383	HLA-B07:02	QHD43415_1_ORF1	IPVAYRKVLL	0.423	Primary screening
	1384	HLA-B07:02	QHD43415_1_ORF1	KKPNELSRVL	0.1	Primary screening
	1385	HLA-B07:02	QHD43415_1_ORF1	KPANNSLKI	0.217	Primary screening
	1386	HLA-B07:02	QHD43415_1_ORF1	KPASRELKV	0.143	Primary screening
	1387	HLA-B07:02	QHD43415_1_ORF1	KPASRELKVTF	0.097	Primary screening
	1388	HLA-B07:02	QHD43415_1_ORF1	KPFITESKPSV	0.349	Primary screening
	1389	HLA-B07:02	QHD43415_1_ORF1	KPHNSHEGKTF	0.226	Primary screening
	1390	HLA-B07:02	QHD43415_1_ORF1	KPNELSRVL	0.014	Primary screening
	1391	HLA-B07:02	QHD43415_1_ORF1	KPNELSRVLGL	0.178	Primary screening
	1392	HLA-B07:02	QHD43415_1_ORF1	KPPISFPL	0.42	Primary screening
	1393	HLA-B07:02	QHD43415_1_ORF1	KPREQIDGYVM	0.093	Primary screening
	1394	HLA-B07:02	QHD43415_1_ORF1	KPRPPLNRNY	0.469	Primary screening
	1395	HLA-B07:02	QHD43415_1_ORF1	KPRPPLNRNYV	0.118	Primary screening
	1396	HLA-B07:02	QHD43415_1_ORF1	KPRSQMEI	0.22	Primary screening
	1397	HLA-B07:02	QHD43415_1_ORF1	KPRSQMEIDF	0.34	Primary screening
	1398	HLA-B07:02	QHD43415_1_ORF1	KPRSQMEIDFL	0.297	Primary screening
	1399	HLA-B07:02	QHD43415_1_ORF1	KPTETICAPL	0.271	Primary screening
	1400	HLA-B07:02	QHD43415_1_ORF1	KPVETSNSF	0.024	Primary screening
	1401	HLA-B07:02	QHD43415_1_ORF1	KPVPEVKIL	0.098	Primary screening
	1402	HLA-B07:02	QHD43415_1_ORF1	KPYIKWDLL	0.158	Primary screening
	1403	HLA-B07:02	QHD43415_1_ORF1	LEIPRRNVATL	0.449	Primary screening
	1404	HLA-B07:02	QHD43415_1_ORF1	LHPTQAPTHL	0.478	Primary screening
	1405	HLA-B07:02	QHD43415_1_ORF1	LPAPRTLL	0.102	Primary screening
	1406	HLA-B07:02	QHD43415_1_ORF1	LPKGIMMNV	0.459	Primary screening
	1407	HLA-B07:02	QHD43415_1_ORF1	LPVNVAFEL	0.367	Primary screening
	1408	HLA-B07:02	QHD43415_1_ORF1	LPYPDPSRI	0.325	Primary screening
	1409	HLA-B07:02	QHD43415_1_ORF1	LPYPDPSRIL	0.116	Primary screening
	1410	HLA-B07:02	QHD43415_1_ORF1	MPASWVMRI	0.438	Primary screening
	1411	HLA-B07:02	QHD43415_1_ORF1	MPILTLTRAL	0.166	Primary screening
	1412	HLA-B07:02	QHD43415_1_ORF1	MPLGYVTHGL	0.473	Primary screening
	1413	HLA-B07:02	QHD43415_1_ORF1	MPLKAPKEI	0.154	Primary screening
	1414	HLA-B07:02	QHD43415_1_ORF1	MPLSAPTL	0.308	Primary screening
	1415	HLA-B07:02	QHD43415_1_ORF1	MPLSAPTLV	0.461	Primary screening
	1416	HLA-B07:02	QHD43415_1_ORF1	MPNMLRIMASL	0.264	Primary screening
	1417	HLA-B07:02	QHD43415_1_ORF1	MPYFFTLLL	0.335	Primary screening
	1418	HLA-B07:02	QHD43415_1_ORF1	MVPHISRQRL	0.197	Primary screening
	1419	HLA-B07:02	QHD43415_1_ORF1	NPAWRKAVF	0.108	Primary screening
	1420	HLA-B07:02	QHD43415_1_ORF1	NPIQLSSYSL	0.268	Primary screening
	1421	HLA-B07:02	QHD43415_1_ORF1	NPKTPKYKF	0.2	Primary screening
	1422	HLA-B07:02	QHD43415_1_ORF1	NVPMEKLKTL	0.344	Primary screening
	1423	HLA-B07:02	QHD43415_1_ORF1	QPGQTFSVL	0.066	Primary screening
	1424	HLA-B07:02	QHD43415_1_ORF1	QPGVAMPNL	0.339	Primary screening
	1425	HLA-B07:02	QHD43415_1_ORF1	QPRVEKKKL	0.066	Primary screening
	1426	HLA-B07:02	QHD43415_1_ORF1	QPSVGPKQASL	0.112	Primary screening
	1427	HLA-B07:02	QHD43415_1_ORF1	QPVSELLTPL	0.364	Primary screening
	1428	HLA-B07:02	QHD43415_1_ORF1	QPYPNASF	0.271	Primary screening
	1429	HLA-B07:02	QHD43415_1_ORF1	RANNTKGSL	0.323	Primary screening
	1430	HLA-B07:02	QHD43415_1_ORF1	RIQPGQTFSVL	0.422	Primary screening
	1431	HLA-B07:02	QHD43415_1_ORF1	RNPAWRKAVF	0.186	Primary screening
	1432	HLA-B07:02	QHD43415_1_ORF1	RPDTRYVL	0.095	Primary screening
	1433	HLA-B07:02	QHD43415_1_ORF1	RPDTRYVLM	0.043	Primary screening
	1434	HLA-B07:02	QHD43415_1_ORF1	RPNFTIKGSF	0.144	Primary screening
	1435	HLA-B07:02	QHD43415_1_ORF1	RPNFTIKGSFL	0.163	Primary screening
	1436	HLA-B07:02	QHD43415_1_ORF1	RPPLNRNYV	0.36	Primary screening
	1437	HLA-B07:02	QHD43415_1_ORF1	RPPLNRNYVF	0.348	Primary screening
	1438	HLA-B07:02	QHD43415_1_ORF1	RPQIGVVREF	0.225	Primary screening
	1439	HLA-B07:02	QHD43415_1_ORF1	RPQIGVVREFL	0.407	Primary screening
	1440	HLA-B07:02	QHD43415_1_ORF1	RTAPHGHVM	0.314	Primary screening
	1441	HLA-B07:02	QHD43415_1_ORF1	SPNECNQMCL	0.491	Primary screening
	1442	HLA-B07:02	QHD43415_1_ORF1	SPNLAWPL	0.44	Primary screening
	1443	HLA-B07:02	QHD43415_1_ORF1	SPNLAWPLI	0.412	Primary screening
	1444	HLA-B07:02	QHD43415_1_ORF1	SPSGVYQCAM	0.152	Primary screening
	1445	HLA-B07:02	QHD43415_1_ORF1	SPVALRQM	0.37	Primary screening
	1446	HLA-B07:02	QHD43415_1_ORF1	SPYNSQNAV	0.052	Primary screening
	1447	HLA-B07:02	QHD43415_1_ORF1	STKPVETSNSF	0.376	Primary screening
	1448	HLA-B07:02	QHD43415_1_ORF1	SVGPKQASL	0.451	Primary screening
	1449	HLA-B07:02	QHD43415_1_ORF1	TKPVETSNSF	0.496	Primary screening
	1450	HLA-B07:02	QHD43415_1_ORF1	TPAFDKSAF	0.116	Primary screening
	1451	HLA-B07:02	QHD43415_1_ORF1	TPGSGVPVV	0.451	Primary screening
	1452	HLA-B07:02	QHD43415_1_ORF1	TPHTVLQAV	0.157	Primary screening
	1453	HLA-B07:02	QHD43415_1_ORF1	TPKGPKVKY	0.483	Primary screening
	1454	HLA-B07:02	QHD43415_1_ORF1	TPKGPKVKYL	0.071	Primary screening
	1455	HLA-B07:02	QHD43415_1_ORF1	TPLIQPIGAL	0.127	Primary screening
	1456	HLA-B07:02	QHD43415_1_ORF1	TPRDLGACI	0.11	Primary screening
	1457	HLA-B07:02	QHD43415_1_ORF1	TPSFKKGAKL	0.115	Primary screening
	1458	HLA-B07:02	QHD43415_1_ORF1	TPSFKKGAKLL	0.418	Primary screening
	1459	HLA-B07:02	QHD43415_1_ORF1	TPVVQTIEV	0.481	Primary screening
	1460	HLA-B07:02	QHD43415_1_ORF1	VAKSHNIAL	0.368	Primary screening
	1461	HLA-B07:02	QHD43415_1_ORF1	VPANSTVL	0.267	Primary screening
	1462	HLA-B07:02	QHD43415_1_ORF1	VPANSTVLSF	0.247	Primary screening
	1463	HLA-B07:02	QHD43415_1_ORF1	VPGLPGTIL	0.059	Primary screening
	1464	HLA-B07:02	QHD43415_1_ORF1	VPHISRQRL	0.018	Primary screening
	1465	HLA-B07:02	QHD43415_1_ORF1	VPHVGEIPV	0.45	Primary screening
	1466	HLA-B07:02	QHD43415_1_ORF1	VPLKSATCI	0.487	Primary screening
	1467	HLA-B07:02	QHD43415_1_ORF1	VPMEKLKTL	0.017	Primary screening
	1468	HLA-B07:02	QHD43415_1_ORF1	VPNQPYPNASF	0.282	Primary screening
	1469	HLA-B07:02	QHD43415_1_ORF1	VPQEHYVRI	0.447	Primary screening
	1470	HLA-B07:02	QHD43415_1_ORF1	VPYNMRVIHF	0.455	Primary screening
	1471	HLA-B07:02	QHD43415_1_ORF1	VVPGLPGTIL	0.394	Primary screening
	1472	HLA-B07:02	QHD43415_1_ORF1	YPDPSRIL	0.125	Primary screening
	1473	HLA-B07:02	QHD43415_1_ORF1	YPKLQSSQA	0.325	Primary screening
	1474	HLA-B07:02	QHD43415_1_ORF1	YPQVNGLTSI	0.473	Primary screening
	1475	HLA-B07:02	QHD43415_1_ORF1	YPSLETIQI	0.329	Primary screening
	1476	HLA-B07:02	QHI42199_1_ORF10	FPFTIYSL	0.76	Primary screening
	1477	HLA-B07:02	QHI42199_1_ORF10	FPFTIYSLL	0.543	Primary screening
	1478	HLA-B07:02	QHD43416_1_S_lc	APGQTGKIA	0.656	Primary and vaccination screening
	1479	HLA-B07:02	QHD43416_1_S_lc	APHGVVFL	0.42	Primary screening
	1480	HLA-B07:02	QHD43416_1_S_lc	APHGVVFLHV	0.984	Primary screening
	1481	HLA-B07:02	QHD43416_1_S_lc	AVRDPQTL	0.593	Primary and vaccination screening
	1482	HLA-B07:02	QHD43416_1_S_lc	AVRDPQTLEIL	0.93	Primary and vaccination screening
	1483	HLA-B07:02	QHD43416_1_S_lc	DPSKPSKRSF	0.921	Primary and vaccination screening
	1484	HLA-B07:02	QHD43416_1_S_lc	EPVLKGVKL	0.281	Primary screening
	1485	HLA-B07:02	QHD43416_1_S_lc	FPQSAPHGV	0.405	Primary screening
	1486	HLA-B07:02	QHD43416_1_S_lc	FPQSAPHGVV	0.568	Primary and vaccination screening
	1487	HLA-B07:02	QHD43416_1_S_lc	FPQSAPHGVVF	0.285	Primary and vaccination screening
	1488	HLA-B07:02	QHD43416_1_S_lc	FPREGVFV	0.778	Primary screening
	1489	HLA-B07:02	QHD43416_1_S_lc	GPKKSTNL	0.26	Primary and vaccination screening
	1490	HLA-B07:02	QHD43416_1_S_lc	GPKKSTNLV	0.297	Primary and vaccination screening
	1491	HLA-B07:02	QHD43416_1_S_lc	IPTNFTISV	0.368	Primary screening
	1492	HLA-B07:02	QHD43416_1_S_lc	KPFERDIST	0.621	Primary and vaccination screening
	1493	HLA-B07:02	QHD43416_1_S_lc	KPFERDISTEI	0.124	Primary screening
	1494	HLA-B07:02	QHD43416_1_S_lc	KPSKRSFI	0.536	Primary and vaccination screening
	1495	HLA-B07:02	QHD43416_1_S_lc	KPSKRSFIEDL	0.602	Primary and vaccination screening
	1496	HLA-B07:02	QHD43416_1_S_lc	LPDPSKPSK	0.822	Primary and vaccination screening
	1497	HLA-B07:02	QHD43416_1_S_lc	LPFNDGVYF	0.635	Primary screening
	1498	HLA-B07:02	QHD43416_1_S_lc	LPPAYTNSF	0.511	Primary screening
	1499	HLA-B07:02	QHD43416_1_S_lc	LPQGFSAL	0.256	Primary screening
	1500	HLA-B07:02	QHD43416_1_S_lc	LPQGFSALEPL	0.948	Primary screening
	1501	HLA-B07:02	QHD43416_1_S_lc	LPVSMTKTSV	0.566	Primary and vaccination screening
	1502	HLA-B07:02	QHD43416_1_S_lc	MIAQYTSAL	0.7	Primary screening
	1503	HLA-B07:02	QHD43416_1_S_lc	QPTESIVRF	0.317	Primary screening
	1504	HLA-B07:02	QHD43416_1_S_lc	QPYRVVVL	0.256	Primary screening
	1505	HLA-B07:02	QHD43416_1_S_lc	QPYRVVVLSF	0.446	Primary screening
	1506	HLA-B07:02	QHD43416_1_S_lc	RVQPTESIVRF	0.755	Primary screening
	1507	HLA-B07:02	QHD43416_1_S_lc	RAAEIRASA	0.931	Primary and vaccination screening
	1508	HLA-B07:02	QHD43416_1_S_lc	RAAEIRASANL	0.964	Primary and vaccination screening
	1509	HLA-B07:02	QHD43416_1_S_lc	SEPVLKGVKL	0.172	Primary and vaccination screening
	1510	HLA-B07:02	QHD43416_1_S_lc	SFPQSAPHGV	0.821	Primary and vaccination screening
	1511	HLA-B07:02	QHD43416_1_S_lc	SPRRARSV	0.198	Primary screening
	1512	HLA-B07:02	QHD43416_1_S_lc	SPRRARSVA	0.064	Primary screening
	1513	HLA-B07:02	QHD43416_1_S_lc	SPRRARSVAS	0.727	Primary and vaccination screening
	1514	HLA-B07:02	QHD43416_1_S_lc	SPTKLNDL	0.666	Primary and vaccination screening
	1515	HLA-B07:02	QHD43416_1_S_lc	TLDSKTQSL	0.802	Primary and vaccination screening
	1516	HLA-B07:02	QHD43416_1_S_lc	TPCSFGGVSV	0.581	Primary screening
	1517	HLA-B07:02	QHD43416_1_S_lc	TPINLVRDL	0.3	Primary screening
	1518	HLA-B07:02	QHD43416_1_S_lc	VPVAIHADQL	0.589	Primary and vaccination screening
	1519	HLA-B07:02	QHD43416_1_S_lc	VVNQNAQAL	0.96	Primary and vaccination screening
	1520	HLA-B07:02	QHD43416_1_S_lc	YPDKVFRSSV	0.221	Primary and vaccination screening
	1521	HLA-B07:02	QHD43416_1_S_lc	YPDKVFRSSVL	0.212	Primary and vaccination screening
	1522	HLA-B07:02	QHD43417_1_ORF3	APFLYLYAL	0.236	Primary screening
	1523	HLA-B07:02	QHD43417_1_ORF3	ATIPIQASLPF	0.602	Primary screening
	1524	HLA-B07:02	QHD43417_1_ORF3	IPIQASLPF	0.119	Primary screening
	1525	HLA-B07:02	QHD43417_1_ORF3	IPYNSVTSSI	0.332	Primary screening
	1526	HLA-B07:02	QHD43417_1_ORF3	TIPIQASLPF	0.652	Primary screening
	1527	HLA-B07:02	QHD43417_1_ORF3	TPSDFVRAT	0.995	Primary screening
	1528	HLA-B07:02	QHD43417_1_ORF3	TPSDFVRATA	0.818	Primary screening
	1529	HLA-B07:02	QHD43419_1_M_lc	HLRIAGHHL	0.504	Primary screening
	1530	HLA-B07:02	QHD43419_1_M_lc	LPKEITVAT	0.548	Primary screening
	1531	HLA-B07:02	QHD43419_1_M_lc	RLFARTRSM	0.623	Primary screening
	1532	HLA-B07:02	QHD43419_1_M_lc	RPLLESEL	0.38	Primary screening
	1533	HLA-B07:02	QHD43419_1_M_lc	RPLLESELVI	0.944	Primary screening
	1534	HLA-B07:02	QHD43419_1_M_lc	VPLHGTIL	0.427	Primary screening
	1535	HLA-B07:02	QHD43420_1_ORF6	IIKNLSKSL	0.758	Primary screening
	1536	HLA-B07:02	QHD43421_1_ORF7	CPDGVKHVYQL	0.939	Primary screening
	1537	HLA-B07:02	QHD43421_1_ORF7	HPLADNKFAL	0.125	Primary screening
	1538	HLA-B07:02	QHD43421_1_ORF7	RARSVSPKL	0.158	Primary screening
	1539	HLA-B07:02	QHD43421_1_ORF7	SPFHPLADNKF	0.645	Primary screening
	1540	HLA-B07:02	QHD43421_1_ORF7	SPIFLIVAA	0.806	Primary screening
	1541	HLA-B07:02	QHD43422_1_ORF8	EPKLGSLVV	0.461	Primary screening
	1542	HLA-B07:02	QHD43422_1_ORF8	QEPKLGSLVV	0.709	Primary screening
	1543	HLA-B07:02	QHD43423_2_N_lc	APSASAFF	0.998	Primary screening
	1544	HLA-B07:02	QHD43423_2_N_lc	APSASAFFGM	0.672	Primary screening
	1545	HLA-B07:02	QHD43423_2_N_lc	FPRGQGVPI	0.018	Primary screening
	1546	HLA-B07:02	QHD43423_2_N_lc	FPRGQGVPIN	0.91	Primary screening
	1547	HLA-B07:02	QHD43423_2_N_lc	GPEQTQGNF	0.706	Primary screening
	1548	HLA-B07:02	QHD43423_2_N_lc	GPQNQRNAPRI	0.69	Primary screening
	1549	HLA-B07:02	QHD43423_2_N_lc	KAYNVTQAF	0.998	Primary screening
	1550	HLA-B07:02	QHD43423_2_N_lc	KFPRGQGVPI	0.063	Primary screening
	1551	HLA-B07:02	QHD43423_2_N_lc	KKPRQKRTAT	0.824	Primary screening
	1552	HLA-B07:02	QHD43423_2_N_lc	KPRQKRTA	0.75	Primary screening
	1553	HLA-B07:02	QHD43423_2_N_lc	KPRQKRTAT	0.119	Primary screening
	1554	HLA-B07:02	QHD43423_2_N_lc	KPRQKRTATKA	0.414	Primary screening
	1555	HLA-B07:02	QHD43423_2_N_lc	LKFPRGQGVPI	0.363	Primary screening
	1556	HLA-B07:02	QHD43423_2_N_lc	LPNNTASWF	0.648	Primary screening
	1557	HLA-B07:02	QHD43423_2_N_lc	NPANNAAIVL	0.574	Primary screening
	1558	HLA-B07:02	QHD43423_2_N_lc	PRGQGVPI	0.759	Primary screening
	1559	HLA-B07:02	QHD43423_2_N_lc	RGPEQTQGNF	0.967	Primary screening
	1560	HLA-B07:02	QHD43423_2_N_lc	RIRGGDGKM	0.703	Primary screening
	1561	HLA-B07:02	QHD43423_2_N_lc	RPQGLPNNT	0.843	Primary screening
	1562	HLA-B07:02	QHD43423_2_N_lc	RPQGLPNNTA	0.411	Primary screening
	1563	HLA-B07:02	QHD43423_2_N_lc	SKKPRQKRTAT	0.941	Primary screening
	1564	HLA-B07:02	QHD43423_2_N_lc	SPRWYFYYL	0.114	Primary screening
	1565	HLA-B08:01	QHD43415_1_ORF1	AMYTPHTVL	0.485	Primary screening
	1566	HLA-B08:01	QHD43415_1_ORF1	AVKLQNNEL	0.353	Primary screening
	1567	HLA-B08:01	QHD43415_1_ORF1	AYLRKHFSM	0.454	Primary screening
	1568	HLA-B08:01	QHD43415_1_ORF1	DADSKIVQL	0.098	Primary screening
	1569	HLA-B08:01	QHD43415_1_ORF1	DGARRVWTL	0.037	Primary screening
	1570	HLA-B08:01	QHD43415_1_ORF1	DIILKPANNSL	0.352	Primary screening
	1571	HLA-B08:01	QHD43415_1_ORF1	DKAYKIEEL	0.422	Primary screening
	1572	HLA-B08:01	QHD43415_1_ORF1	DKLQFTSL	0.434	Primary screening
	1573	HLA-B08:01	QHD43415_1_ORF1	DKRAKVTSA	0.466	Primary screening
	1574	HLA-B08:01	QHD43415_1_ORF1	DLKGKYVQI	0.013	Primary screening
	1575	HLA-B08:01	QHD43415_1_ORF1	DLKPVSEEV	0.37	Primary screening
	1576	HLA-B08:01	QHD43415_1_ORF1	DLNETLVTM	0.487	Primary screening
	1577	HLA-B08:01	QHD43415_1_ORF1	DLYDKLQF	0.394	Primary screening
	1578	HLA-B08:01	QHD43415_1_ORF1	DLYDKLQFTSL	0.165	Primary screening
	1579	HLA-B08:01	QHD43415_1_ORF1	DMSKFPLKL	0.304	Primary screening
	1580	HLA-B08:01	QHD43415_1_ORF1	DMTYRRLISM	0.404	Primary screening
	1581	HLA-B08:01	QHD43415_1_ORF1	DQFKHLIPL	0.207	Primary screening
	1582	HLA-B08:01	QHD43415_1_ORF1	DTKFKTEGL	0.161	Primary screening
	1583	HLA-B08:01	QHD43415_1_ORF1	DVNLHSSRL	0.293	Primary screening
	1584	HLA-B08:01	QHD43415_1_ORF1	EAFEKMVSL	0.014	Primary screening
	1585	HLA-B08:01	QHD43415_1_ORF1	EAKKVKPTV	0.274	Primary screening
	1586	HLA-B08:01	QHD43415_1_ORF1	EFIERYKL	0.358	Primary screening
	1587	HLA-B08:01	QHD43415_1_ORF1	EFKPRSQM	0.153	Primary screening
	1588	HLA-B08:01	QHD43415_1_ORF1	EHYVRITGL	0.306	Primary screening
	1589	HLA-B08:01	QHD43415_1_ORF1	EIKESVQTF	0.269	Primary screening
	1590	HLA-B08:01	QHD43415_1_ORF1	ELAKNVSL	0.195	Primary screening
	1591	HLA-B08:01	QHD43415_1_ORF1	ELFENKTTL	0.128	Primary screening
	1592	HLA-B08:01	QHD43415_1_ORF1	ELKFNPPAL	0.037	Primary screening
	1593	HLA-B08:01	QHD43415_1_ORF1	EMLDNRATL	0.299	Primary screening
	1594	HLA-B08:01	QHD43415_1_ORF1	EMYLKLRSDVL	0.46	Primary screening
	1595	HLA-B08:01	QHD43415_1_ORF1	EQFKKGVQI	0.456	Primary screening
	1596	HLA-B08:01	QHD43415_1_ORF1	ERSEKSYEL	0.325	Primary screening
	1597	HLA-B08:01	QHD43415_1_ORF1	EAARYMRSL	0.386	Primary screening
	1598	HLA-B08:01	QHD43415_1_ORF1	FAYTKRNVI	0.07	Primary screening
	1599	HLA-B08:01	QHD43415_1_ORF1	FCYMHHMEL	0.178	Primary screening
	1600	HLA-B08:01	QHD43415_1_ORF1	FGADPIHSL	0.457	Primary screening
	1601	HLA-B08:01	QHD43415_1_ORF1	FIQQKLAL	0.046	Primary screening
	1602	HLA-B08:01	QHD43415_1_ORF1	FLKRGDKSV	0.49	Primary screening
	1603	HLA-B08:01	QHD43415_1_ORF1	FLLNKEMYL	0.19	Primary screening
	1604	HLA-B08:01	QHD43415_1_ORF1	FLNRFTTTL	0.202	Primary screening
	1605	HLA-B08:01	QHD43415_1_ORF1	FMRFRRAF	0.228	Primary screening
	1606	HLA-B08:01	QHD43415_1_ORF1	FNVPMEKLKTL	0.141	Primary screening
	1607	HLA-B08:01	QHD43415_1_ORF1	FNYLKSPNF	0.433	Primary screening
	1608	HLA-B08:01	QHD43415_1_ORF1	FPFNKWGKARL	0.461	Primary screening
	1609	HLA-B08:01	QHD43415_1_ORF1	FPLKLRGTAV	0.172	Primary screening
	1610	HLA-B08:01	QHD43415_1_ORF1	FVKHKHAF	0.074	Primary screening
	1611	HLA-B08:01	QHD43415_1_ORF1	FVKHKHAFL	0.022	Primary screening
	1612	HLA-B08:01	QHD43415_1_ORF1	FVNLKQLPF	0.308	Primary screening
	1613	HLA-B08:01	QHD43415_1_ORF1	FVVKRHTF	0.193	Primary screening
	1614	HLA-B08:01	QHD43415_1_ORF1	GAKLKALNL	0.06	Primary screening
	1615	HLA-B08:01	QHD43415_1_ORF1	GARRVWTL	0.457	Primary screening
	1616	HLA-B08:01	QHD43415_1_ORF1	GPKVKYLYF	0.114	Primary screening
	1617	HLA-B08:01	QHD43415_1_ORF1	HANEYRLYL	0.238	Primary screening
	1618	HLA-B08:01	QHD43415_1_ORF1	HFLPRVFSA	0.342	Primary screening
	1619	HLA-B08:01	QHD43415_1_ORF1	HLKDGTCGL	0.434	Primary screening
	1620	HLA-B08:01	QHD43415_1_ORF1	HMVVKAAL	0.14	Primary screening
	1621	HLA-B08:01	QHD43415_1_ORF1	HMVVKAALL	0.229	Primary screening
	1622	HLA-B08:01	QHD43415_1_ORF1	HPNPKGFCDL	0.361	Primary screening
	1623	HLA-B08:01	QHD43415_1_ORF1	HPTQAPTHL	0.292	Primary screening
	1624	HLA-B08:01	QHD43415_1_ORF1	HVMSKHTDF	0.296	Primary screening
	1625	HLA-B08:01	QHD43415_1_ORF1	ILKPANNSL	0.079	Primary screening
	1626	HLA-B08:01	QHD43415_1_ORF1	IPKEEVKPF	0.291	Primary screening
	1627	HLA-B08:01	QHD43415_1_ORF1	IPRRNVATL	0.073	Primary screening
	1628	HLA-B08:01	QHD43415_1_ORF1	IPVAYRKVL	0.365	Primary screening
	1629	HLA-B08:01	QHD43415_1_ORF1	KLVNKFLAL	0.109	Primary screening
	1630	HLA-B08:01	QHD43415_1_ORF1	KPNELSRVL	0.325	Primary screening
	1631	HLA-B08:01	QHD43415_1_ORF1	KPYIKWDL	0.479	Primary screening
	1632	HLA-B08:01	QHD43415_1_ORF1	KPYIKWDLL	0.376	Primary screening
	1633	HLA-B08:01	QHD43415_1_ORF1	KTYERHSL	0.208	Primary screening
	1634	HLA-B08:01	QHD43415_1_ORF1	LKKLKKSL	0.348	Primary screening
	1635	HLA-B08:01	QHD43415_1_ORF1	LLADKFPVL	0.067	Primary screening
	1636	HLA-B08:01	QHD43415_1_ORF1	LLDKRTTCF	0.335	Primary screening
	1637	HLA-B08:01	QHD43415_1_ORF1	LMIERFVSL	0.008	Primary screening
	1638	HLA-B08:01	QHD43415_1_ORF1	LPAPRTLL	0.071	Primary screening
	1639	HLA-B08:01	QHD43415_1_ORF1	LTIKKPNEL	0.136	Primary screening
	1640	HLA-B08:01	QHD43415_1_ORF1	LVNKFLAL	0.253	Primary screening
	1641	HLA-B08:01	QHD43415_1_ORF1	MFDAYVNTF	0.364	Primary screening
	1642	HLA-B08:01	QHD43415_1_ORF1	MFVKHKHAF	0.231	Primary screening
	1643	HLA-B08:01	QHD43415_1_ORF1	MIERFVSL	0.087	Primary screening
	1644	HLA-B08:01	QHD43415_1_ORF1	MLRIMASL	0.354	Primary screening
	1645	HLA-B08:01	QHD43415_1_ORF1	MMFVKHKHA	0.396	Primary screening
	1646	HLA-B08:01	QHD43415_1_ORF1	MNVAKYTQL	0.333	Primary screening
	1647	HLA-B08:01	QHD43415_1_ORF1	MTYRRLISM	0.073	Primary screening
	1648	HLA-B08:01	QHD43415_1_ORF1	MYDPKTKNV	0.21	Primary screening
	1649	HLA-B08:01	QHD43415_1_ORF1	NINLHTQVV	0.455	Primary screening
	1650	HLA-B08:01	QHD43415_1_ORF1	NLHSSRLSF	0.38	Primary screening
	1651	HLA-B08:01	QHD43415_1_ORF1	NLKTLLSL	0.116	Primary screening
	1652	HLA-B08:01	QHD43415_1_ORF1	NLNRGMVL	0.386	Primary screening
	1653	HLA-B08:01	QHD43415_1_ORF1	NLYKMQRML	0.368	Primary screening
	1654	HLA-B08:01	QHD43415_1_ORF1	NNLNRGMVL	0.37	Primary screening
	1655	HLA-B08:01	QHD43415_1_ORF1	NPAWRKAVF	0.101	Primary screening
	1656	HLA-B08:01	QHD43415_1_ORF1	NPKTPKYKF	0.174	Primary screening
	1657	HLA-B08:01	QHD43415_1_ORF1	NPTIQKDVL	0.444	Primary screening
	1658	HLA-B08:01	QHD43415_1_ORF1	NSRIKASM	0.217	Primary screening
	1659	HLA-B08:01	QHD43415_1_ORF1	NTFTRLQSL	0.026	Primary screening
	1660	HLA-B08:01	QHD43415_1_ORF1	NVAKYTQL	0.427	Primary screening
	1661	HLA-B08:01	QHD43415_1_ORF1	NVKDFMSL	0.335	Primary screening
	1662	HLA-B08:01	QHD43415_1_ORF1	NVPMEKLKTL	0.167	Primary screening
	1663	HLA-B08:01	QHD43415_1_ORF1	NYLKRRVVF	0.356	Primary screening
	1664	HLA-B08:01	QHD43415_1_ORF1	PLKLRGTAV	0.286	Primary screening
	1665	HLA-B08:01	QHD43415_1_ORF1	PMEKLKTL	0.218	Primary screening
	1666	HLA-B08:01	QHD43415_1_ORF1	QALLKTVQF	0.123	Primary screening
	1667	HLA-B08:01	QHD43415_1_ORF1	QLRKQIRSA	0.359	Primary screening
	1668	HLA-B08:01	QHD43415_1_ORF1	QLRVIGHSM	0.177	Primary screening
	1669	HLA-B08:01	QHD43415_1_ORF1	QPRVEKKKL	0.251	Primary screening
	1670	HLA-B08:01	QHD43415_1_ORF1	QPSVGPKQASL	0.432	Primary screening
	1671	HLA-B08:01	QHD43415_1_ORF1	RFKESPFEL	0.464	Primary screening
	1672	HLA-B08:01	QHD43415_1_ORF1	RPDTRYVL	0.242	Primary screening
	1673	HLA-B08:01	QHD43415_1_ORF1	RPDTRYVLM	0.123	Primary screening
	1674	HLA-B08:01	QHD43415_1_ORF1	SAKNRARTV	0.093	Primary screening
	1675	HLA-B08:01	QHD43415_1_ORF1	SAMVRMYIF	0.36	Primary screening
	1676	HLA-B08:01	QHD43415_1_ORF1	SIKNFKSVL	0.173	Primary screening
	1677	HLA-B08:01	QHD43415_1_ORF1	SLLMPILTL	0.333	Primary screening
	1678	HLA-B08:01	QHD43415_1_ORF1	SLSHRFYRL	0.09	Primary screening
	1679	HLA-B08:01	QHD43415_1_ORF1	SLYVNKHAF	0.202	Primary screening
	1680	HLA-B08:01	QHD43415_1_ORF1	SNYLKRRVV	0.225	Primary screening
	1681	HLA-B08:01	QHD43415_1_ORF1	SVGPKQASL	0.092	Primary screening
	1682	HLA-B08:01	QHD43415_1_ORF1	SAAKKNNL	0.307	Primary screening
	1683	HLA-B08:01	QHD43415_1_ORF1	TFDNLKTLL	0.45	Primary screening
	1684	HLA-B08:01	QHD43415_1_ORF1	TFTRLQSL	0.468	Primary screening
	1685	HLA-B08:01	QHD43415_1_ORF1	TIKKPNEL	0.09	Primary screening
	1686	HLA-B08:01	QHD43415_1_ORF1	TIKPVTYKL	0.16	Primary screening
	1687	HLA-B08:01	QHD43415_1_ORF1	TLLTKGTL	0.272	Primary screening
	1688	HLA-B08:01	QHD43415_1_ORF1	TLMIERFVSL	0.17	Primary screening
	1689	HLA-B08:01	QHD43415_1_ORF1	TNRQFHQKL	0.357	Primary screening
	1690	HLA-B08:01	QHD43415_1_ORF1	TPKGPKVKYL	0.23	Primary screening
	1691	HLA-B08:01	QHD43415_1_ORF1	TPKYKFVRI	0.035	Primary screening
	1692	HLA-B08:01	QHD43415_1_ORF1	TPSFKKGAKL	0.432	Primary screening
	1693	HLA-B08:01	QHD43415_1_ORF1	TQYNRYLAL	0.043	Primary screening
	1694	HLA-B08:01	QHD43415_1_ORF1	TVYEKLKPV	0.378	Primary screening
	1695	HLA-B08:01	QHD43415_1_ORF1	VAKSHNIAL	0.061	Primary screening
	1696	HLA-B08:01	QHD43415_1_ORF1	VAYRKVLL	0.234	Primary screening
	1697	HLA-B08:01	QHD43415_1_ORF1	VGKPRPPL	0.211	Primary screening
	1698	HLA-B08:01	QHD43415_1_ORF1	VGMQKYSTL	0.068	Primary screening
	1699	HLA-B08:01	QHD43415_1_ORF1	VLKKLKKSL	0.023	Primary screening
	1700	HLA-B08:01	QHD43415_1_ORF1	VLKLKVDTA	0.268	Primary screening
	1701	HLA-B08:01	QHD43415_1_ORF1	VLSDRELHL	0.296	Primary screening
	1702	HLA-B08:01	QHD43415_1_ORF1	VPHISRQRL	0.173	Primary screening
	1703	HLA-B08:01	QHD43415_1_ORF1	VPMEKLKTL	0.006	Primary screening
	1704	HLA-B08:01	QHD43415_1_ORF1	VPQEHYVRI	0.409	Primary screening
	1705	HLA-B08:01	QHD43415_1_ORF1	VVRIKIVQM	0.04	Primary screening
	1706	HLA-B08:01	QHD43415_1_ORF1	YAYLRKHF	0.112	Primary screening
	1707	HLA-B08:01	QHD43415_1_ORF1	YAYLRKHFSM	0.111	Primary screening
	1708	HLA-B08:01	QHD43415_1_ORF1	YDKLQFTSL	0.138	Primary screening
	1709	HLA-B08:01	QHD43415_1_ORF1	YEKLKPVL	0.179	Primary screening
	1710	HLA-B08:01	QHD43415_1_ORF1	YFVVKRHTF	0.139	Primary screening
	1711	HLA-B08:01	QHD43415_1_ORF1	YIRKLHDEL	0.127	Primary screening
	1712	HLA-B08:01	QHD43415_1_ORF1	YLFQHANL	0.34	Primary screening
	1713	HLA-B08:01	QHD43415_1_ORF1	YLITPVHVM	0.386	Primary screening
	1714	HLA-B08:01	QHD43415_1_ORF1	YLKLRSDV	0.345	Primary screening
	1715	HLA-B08:01	QHD43415_1_ORF1	YLKLRSDVL	0.008	Primary screening
	1716	HLA-B08:01	QHD43415_1_ORF1	YLKLRSDVLL	0.194	Primary screening
	1717	HLA-B08:01	QHD43415_1_ORF1	YLKRRVVF	0.027	Primary screening
	1718	HLA-B08:01	QHD43415_1_ORF1	YLRKHFSM	0.013	Primary screening
	1719	HLA-B08:01	QHD43415_1_ORF1	YLRKHFSMM	0.025	Primary screening
	1720	HLA-B08:01	QHD43415_1_ORF1	YPDPSRIL	0.306	Primary screening
	1721	HLA-B08:01	QHD43415_1_ORF1	YPKLQSSQA	0.335	Primary screening
	1722	HLA-B08:01	QHD43415_1_ORF1	YVRNLQHRL	0.27	Primary screening
	1723	HLA-B08:01	QHI42199_1_ORF10	FPFTIYSL	0.249	Primary screening
	1724	HLA-B08:01	QHI42199_1_ORF10	FPFTIYSLL	0.538	Primary screening
	1725	HLA-B08:01	QHD43416_1_S_lc	DILSRLDKV	0.81	Primary and vaccination screening
	1726	HLA-B08:01	QHD43416_1_S_lc	DKVFRSSVL	0.417	Primary and vaccination screening
	1727	HLA-B08:01	QHD43416_1_S_lc	DLLFNKVTL	0.205	Primary and vaccination screening
	1728	HLA-B08:01	QHD43416_1_S_lc	DLPQGFSAL	0.558	Primary and vaccination screening
	1729	HLA-B08:01	QHD43416_1_S_lc	DSKTQSLL	0.807	Primary and vaccination screening
	1730	HLA-B08:01	QHD43416_1_S_lc	EPVLKGVKL	0.043	Primary and vaccination screening
	1731	HLA-B08:01	QHD43416_1_S_lc	ESIVRFPNI	0.911	Primary and vaccination screening
	1732	HLA-B08:01	QHD43416_1_S_lc	ESNKKFLPF	0.39	Primary and vaccination screening
	1733	HLA-B08:01	QHD43416_1_S_lc	FIKQYGDCL	0.649	Primary and vaccination screening
	1734	HLA-B08:01	QHD43416_1_S_lc	FKNLREFVF	0.968	Primary and vaccination screening
	1735	HLA-B08:01	QHD43416_1_S_lc	FNATRFASV	0.343	Primary and vaccination screening
	1736	HLA-B08:01	QHD43416_1_S_lc	FPQSAPHGVVF	0.784	Primary screening
	1737	HLA-B08:01	QHD43416_1_S_lc	GPKKSTNL	0.233	Primary and vaccination screening
	1738	HLA-B08:01	QHD43416_1_S_lc	INITRFQTL	0.102	Primary screening
	1739	HLA-B08:01	QHD43416_1_S_lc	KIYSKHTPI	0.466	Primary screening
	1740	HLA-B08:01	QHD43416_1_S_lc	LALHRSYL	0.67	Primary and vaccination screening
	1741	HLA-B08:01	QHD43416_1_S_lc	LITGRLQSL	0.122	Primary and vaccination screening
	1742	HLA-B08:01	QHD43416_1_S_lc	LLALHRSYL	0.259	Primary and vaccination screening
	1743	HLA-B08:01	QHD43416_1_S_lc	LLFNKVTL	0.145	Primary and vaccination screening
	1744	HLA-B08:01	QHD43416_1_S_lc	LPQGFSAL	0.959	Primary screening
	1745	HLA-B08:01	QHD43416_1_S_lc	LVKNKCVNF	0.497	Primary and vaccination screening
	1746	HLA-B08:01	QHD43416_1_S_lc	MIAQYTSAL	0.513	Primary screening
	1747	HLA-B08:01	QHD43416_1_S_lc	NITRFQTL	0.157	Primary screening
	1748	HLA-B08:01	QHD43416_1_S_lc	NLTTRTQL	0.194	Primary and vaccination screening
	1749	HLA-B08:01	QHD43416_1_S_lc	NSPRRARSV	0.791	Primary and vaccination screening
	1750	HLA-B08:01	QHD43416_1_S_lc	NVVIKVCEF	0.893	Primary and vaccination screening
	1751	HLA-B08:01	QHD43416_1_S_lc	QPYRVVVL	0.067	Primary screening
	1752	HLA-B08:01	QHD43416_1_S_lc	RLFRKSNL	0.401	Primary and vaccination screening
	1753	HLA-B08:01	QHD43416_1_S_lc	SAIGKIQDSL	0.614	Primary and vaccination screening
	1754	HLA-B08:01	QHD43416_1_S_lc	SEPVLKGVKL	0.603	Primary and vaccination screening
	1755	HLA-B08:01	QHD43416_1_S_lc	SIIAYTMSL	0.559	Primary screening
	1756	HLA-B08:01	QHD43416_1_S_lc	SPRRARSV	0.38	Primary screening
	1757	HLA-B08:01	QHD43416_1_S_lc	SPTKLNDL	0.816	Primary and vaccination screening
	1758	HLA-B08:01	QHD43416_1_S_lc	TLDSKTQSL	0.051	Primary screening
	1759	HLA-B08:01	QHD43416_1_S_lc	TTLDSKTQSL	0.984	Primary and vaccination screening
	1760	HLA-B08:01	QHD43416_1_S_lc	VAKNLNESL	0.651	Primary and vaccination screening
	1761	HLA-B08:01	QHD43416_1_S_lc	VFQTRAGCL	0.915	Primary and vaccination screening
	1762	HLA-B08:01	QHD43416_1_S_lc	VVNQNAQAL	0.842	Primary and vaccination screening
	1763	HLA-B08:01	QHD43416_1_S_lc	VYDPLQPEL	0.205	Primary and vaccination screening
	1764	HLA-B08:01	QHD43416_1_S_lc	YLQPRTFL	0.078	Primary and vaccination screening
	1765	HLA-B08:01	QHD43416_1_S_lc	YLQPRTFLL	0.033	Primary screening
	1766	HLA-B08:01	QHD43416_1_S_lc	YPDKVFRSSVL	0.433	Primary and vaccination screening
	1767	HLA-B08:01	QHD43416_1_S_lc	YQPYRVVVL	0.196	Primary and vaccination screening
	1768	HLA-B08:01	QHD43416_1_S_lc	YRLFRKSNL	0.5	Primary and vaccination screening
	1769	HLA-B08:01	QHD43416_1_S_lc	YSKHTPINL	0.551	Primary and vaccination screening
	1770	HLA-B08:01	QHD43417_1_ORF3	APFLYLYAL	0.208	Primary screening
	1771	HLA-B08:01	QHD43417_1_ORF3	DLFMRIFTI	0.09	Primary screening
	1772	HLA-B08:01	QHD43417_1_ORF3	FVRIIMRL	0.877	Primary screening
	1773	HLA-B08:01	QHD43417_1_ORF3	ITLKKRWQL	0.12	Primary screening
	1774	HLA-B08:01	QHD43417_1_ORF3	LALSKGVHF	0.849	Primary screening
	1775	HLA-B08:01	QHD43417_1_ORF3	LKKRWQLAL	0.967	Primary screening
	1776	HLA-B08:01	QHD43417_1_ORF3	QSASKIITL	0.189	Primary screening
	1777	HLA-B08:01	QHD43417_1_ORF3	SASKIITL	0.243	Primary screening
	1778	HLA-B08:01	QHD43417_1_ORF3	TLKKRWQL	0.012	Primary screening
	1779	HLA-B08:01	QHD43417_1_ORF3	TLKKRWQLA	0.408	Primary screening
	1780	HLA-B08:01	QHD43417_1_ORF3	TLKKRWQLAL	0.102	Primary screening
	1781	HLA-B08:01	QHD43417_1_ORF3	YYQLYSTQL	0.394	Primary screening
	1782	HLA-B08:01	QHD43418_1_E_lc	YVYSRVKNL	0.021	Primary screening
	1783	HLA-B08:01	QHD43419_1_M_lc	ANRNRFLYI	0.795	Primary screening
	1784	HLA-B08:01	QHD43419_1_M_lc	AVILRGHL	0.573	Primary screening
	1785	HLA-B08:01	QHD43419_1_M_lc	DIKDLPKEI	0.58	Primary screening
	1786	HLA-B08:01	QHD43419_1_M_lc	FARTRSMWSF	0.549	Primary screening
	1787	HLA-B08:01	QHD43419_1_M_lc	FRLFARTRSM	0.71	Primary screening
	1788	HLA-B08:01	QHD43419_1_M_lc	HLRIAGHHL	0.148	Primary screening
	1789	HLA-B08:01	QHD43419_1_M_lc	LFARTRSM	0.905	Primary screening
	1790	HLA-B08:01	QHD43419_1_M_lc	NRFLYIIKL	0.888	Primary screening
	1791	HLA-B08:01	QHD43419_1_M_lc	RLFARTRSM	0.089	Primary screening
	1792	HLA-B08:01	QHD43419_1_M_lc	SFNPETNIL	0.873	Primary screening
	1793	HLA-B08:01	QHD43419_1_M_lc	TILTRPLL	0.236	Primary screening
	1794	HLA-B08:01	QHD43419_1_M_lc	YANRNRFL	0.854	Primary screening
	1795	HLA-B08:01	QHD43420_1_ORF6	IIKNLSKSL	0.181	Primary screening
	1796	HLA-B08:01	QHD43420_1_ORF6	IMRTFKVSI	0.394	Primary screening
	1797	HLA-B08:01	QHD43420_1_ORF6	LIIMRTFKV	0.742	Primary screening
	1798	HLA-B08:01	QHD43420_1_ORF6	NLIIKNLSKSL	0.723	Primary screening
	1799	HLA-B08:01	QHD43420_1_ORF6	TFKVSIWNL	0.735	Primary screening
	1800	HLA-B08:01	QHD43421_1_ORF7	DGVKHVYQL	0.171	Primary screening
	1801	HLA-B08:01	QHD43421_1_ORF7	EGNSPFHPL	0.63	Primary screening
	1802	HLA-B08:01	QHD43421_1_ORF7	HPLADNKFAL	0.966	Primary screening
	1803	HLA-B08:01	QHD43421_1_ORF7	KLFIRQEEV	0.759	Primary screening
	1804	HLA-B08:01	QHD43421_1_ORF7	QLRARSVSPKL	0.508	Primary screening
	1805	HLA-B08:01	QHD43421_1_ORF7	VYQLRARSV	0.713	Primary screening
	1806	HLA-B08:01	QHD43421_1_ORF7	VAAIVFITL	0.986	Primary screening
	1807	HLA-B08:01	QHD43422_1_ORF8	EPKLGSLVV	0.417	Primary screening
	1808	HLA-B08:01	QHD43422_1_ORF8	EYHDVRVVL	0.629	Primary screening
	1809	HLA-B08:01	QHD43422_1_ORF8	VGARKSAPL	0.883	Primary screening
	1810	HLA-B08:01	QHD43422_1_ORF8	YHDVRVVL	0.399	Primary screening
	1811	HLA-B08:01	QHD43423_2_N_lc	DLDDFSKQL	0.75	Primary screening
	1812	HLA-B08:01	QHD43423_2_N_lc	DLSPRWYF	0.677	Primary screening
	1813	HLA-B08:01	QHD43423_2_N_lc	DPNFKDQVI	0.344	Primary screening
	1814	HLA-B08:01	QHD43423_2_N_lc	DPNFKDQVIL	0.721	Primary screening
	1815	HLA-B08:01	QHD43423_2_N_lc	FGMSRIGM	0.955	Primary screening
	1816	HLA-B08:01	QHD43423_2_N_lc	FPRGQGVPI	0.452	Primary screening
	1817	HLA-B08:01	QHD43423_2_N_lc	FSKQLQQSM	0.24	Primary screening
	1818	HLA-B08:01	QHD43423_2_N_lc	KPRQKRTAT	0.578	Primary screening
	1819	HLA-B08:01	QHD43423_2_N_lc	LLLDRLNQL	0.063	Primary screening
	1820	HLA-B08:01	QHD43423_2_N_lc	NFKDQVIL	0.907	Primary screening
	1821	HLA-B08:01	QHD43423_2_N_lc	NFKDQVILL	0.371	Primary screening
	1822	HLA-B08:01	QHD43423_2_N_lc	QKKQQTVTL	0.172	Primary screening
	1823	HLA-B08:01	QHD43423_2_N_lc	QRQKKQQTV	0.685	Primary screening
	1824	HLA-B08:01	QHD43423_2_N_lc	SKQRRPQGL	0.491	Primary screening
	1825	HLA-B08:01	QHD43423_2_N_lc	SPRWYFYYL	0.303	Primary screening
	1826	HLA-B15:01	QHD43415_1_ORF1	AIMQLFFSY	0.415	Primary screening
	1827	HLA-B15:01	QHD43415_1_ORF1	AITILDGISQY	0.499	Primary screening
	1828	HLA-B15:01	QHD43415_1_ORF1	AKEIKESVQTF	0.394	Primary screening
	1829	HLA-B15:01	QHD43415_1_ORF1	ALCEKALKY	0.206	Primary screening
	1830	HLA-B15:01	QHD43415_1_ORF1	ALIISVTSNY	0.181	Primary screening
	1831	HLA-B15:01	QHD43415_1_ORF1	ALLTKSSEY	0.042	Primary screening
	1832	HLA-B15:01	QHD43415_1_ORF1	ALRKVPTDNY	0.281	Primary screening
	1833	HLA-B15:01	QHD43415_1_ORF1	ALYNKYKYF	0.369	Primary screening
	1834	HLA-B15:01	QHD43415_1_ORF1	ALYYPSARIVY	0.239	Primary screening
	1835	HLA-B15:01	QHD43415_1_ORF1	AMDEFIERY	0.372	Primary screening
	1836	HLA-B15:01	QHD43415_1_ORF1	AMYTPHTVL	0.172	Primary screening
	1837	HLA-B15:01	QHD43415_1_ORF1	ANYQKVGMQKY	0.173	Primary screening
	1838	HLA-B15:01	QHD43415_1_ORF1	AQDGNAAISDY	0.486	Primary screening
	1839	HLA-B15:01	QHD43415_1_ORF1	AQLPAPRTL	0.153	Primary screening
	1840	HLA-B15:01	QHD43415_1_ORF1	AQPCSDKAY	0.334	Primary screening
	1841	HLA-B15:01	QHD43415_1_ORF1	AQVLSEMVM	0.21	Primary screening
	1842	HLA-B15:01	QHD43415_1_ORF1	AQYELKHGTF	0.03	Primary screening
	1843	HLA-B15:01	QHD43415_1_ORF1	ARLYYDSMSY	0.228	Primary screening
	1844	HLA-B15:01	QHD43415_1_ORF1	ASFSASTSAF	0.322	Primary screening
	1845	HLA-B15:01	QHD43415_1_ORF1	ASRELKVTF	0.226	Primary screening
	1846	HLA-B15:01	QHD43415_1_ORF1	AVKTQFNYY	0.105	Primary screening
	1847	HLA-B15:01	QHD43415_1_ORF1	AVMYMGTLSY	0.095	Primary screening
	1848	HLA-B15:01	QHD43415_1_ORF1	AVNLLTNMF	0.491	Primary screening
	1849	HLA-B15:01	QHD43415_1_ORF1	AVVCFNSTY	0.389	Primary screening
	1850	HLA-B15:01	QHD43415_1_ORF1	AVVYRGTTTY	0.053	Primary screening
	1851	HLA-B15:01	QHD43415_1_ORF1	EEFEPSTQY	0.26	Primary screening
	1852	HLA-B15:01	QHD43415_1_ORF1	EIKESVQTF	0.24	Primary screening
	1853	HLA-B15:01	QHD43415_1_ORF1	EQKSILSPLY	0.385	Primary screening
	1854	HLA-B15:01	QHD43415_1_ORF1	FAVDAAKAY	0.357	Primary screening
	1855	HLA-B15:01	QHD43415_1_ORF1	FLHFLPRVF	0.282	Primary screening
	1856	HLA-B15:01	QHD43415_1_ORF1	FLKRGDKSVY	0.089	Primary screening
	1857	HLA-B15:01	QHD43415_1_ORF1	FLKRGDKSVYY	0.254	Primary screening
	1858	HLA-B15:01	QHD43415_1_ORF1	FLLPSLATVAY	0.322	Primary screening
	1859	HLA-B15:01	QHD43415_1_ORF1	FLTENLLLY	0.33	Primary screening
	1860	HLA-B15:01	QHD43415_1_ORF1	FMGRIRSVY	0.159	Primary screening
	1861	HLA-B15:01	QHD43415_1_ORF1	FVMMSAPPAQY	0.355	Primary screening
	1862	HLA-B15:01	QHD43415_1_ORF1	FVRIQPGQTF	0.098	Primary screening
	1863	HLA-B15:01	QHD43415_1_ORF1	FVVEVVDKY	0.248	Primary screening
	1864	HLA-B15:01	QHD43415_1_ORF1	FVVSTGYHF	0.377	Primary screening
	1865	HLA-B15:01	QHD43415_1_ORF1	GEYSHVVAF	0.284	Primary screening
	1866	HLA-B15:01	QHD43415_1_ORF1	GIMMNVAKY	0.421	Primary screening
	1867	HLA-B15:01	QHD43415_1_ORF1	GLVASIKNF	0.389	Primary screening
	1868	HLA-B15:01	QHD43415_1_ORF1	GLAAIMQLF	0.365	Primary screening
	1869	HLA-B15:01	QHD43415_1_ORF1	GQQFGPTY	0.292	Primary screening
	1870	HLA-B15:01	QHD43415_1_ORF1	GQSTQLGIEF	0.203	Primary screening
	1871	HLA-B15:01	QHD43415_1_ORF1	GQTFSVLACY	0.227	Primary screening
	1872	HLA-B15:01	QHD43415_1_ORF1	GSIIQFPNTY	0.494	Primary screening
	1873	HLA-B15:01	QHD43415_1_ORF1	GSVRVVTTF	0.358	Primary screening
	1874	HLA-B15:01	QHD43415_1_ORF1	GVRRSFYVY	0.276	Primary screening
	1875	HLA-B15:01	QHD43415_1_ORF1	GVVQQLPETY	0.421	Primary screening
	1876	HLA-B15:01	QHD43415_1_ORF1	GYLKLTDNVY	0.453	Primary screening
	1877	HLA-B15:01	QHD43415_1_ORF1	HITSKETLY	0.416	Primary screening
	1878	HLA-B15:01	QHD43415_1_ORF1	HLAKALNDF	0.414	Primary screening
	1879	HLA-B15:01	QHD43415_1_ORF1	HVGEIPVAY	0.081	Primary screening
	1880	HLA-B15:01	QHD43415_1_ORF1	HVMSKHTDF	0.398	Primary screening
	1881	HLA-B15:01	QHD43415_1_ORF1	HVNNATNKATY	0.452	Primary screening
	1882	HLA-B15:01	QHD43415_1_ORF1	ILKPANNSL	0.278	Primary screening
	1883	HLA-B15:01	QHD43415_1_ORF1	ILLAKDTTEAF	0.296	Primary screening
	1884	HLA-B15:01	QHD43415_1_ORF1	ILMTARTVY	0.037	Primary screening
	1885	HLA-B15:01	QHD43415_1_ORF1	IQITISSF	0.21	Primary screening
	1886	HLA-B15:01	QHD43415_1_ORF1	IQLLKSAY	0.446	Primary screening
	1887	HLA-B15:01	QHD43415_1_ORF1	IQLSSYSLF	0.067	Primary screening
	1888	HLA-B15:01	QHD43415_1_ORF1	ISRQRLTKY	0.47	Primary screening
	1889	HLA-B15:01	QHD43415_1_ORF1	ITILDGISQY	0.333	Primary screening
	1890	HLA-B15:01	QHD43415_1_ORF1	IVNGVRRSF	0.304	Primary screening
	1891	HLA-B15:01	QHD43415_1_ORF1	IVSTIQRKY	0.336	Primary screening
	1892	HLA-B15:01	QHD43415_1_ORF1	KARLYYDSMSY	0.302	Primary screening
	1893	HLA-B15:01	QHD43415_1_ORF1	KEIKESVQTF	0.164	Primary screening
	1894	HLA-B15:01	QHD43415_1_ORF1	KIEELFYSY	0.486	Primary screening
	1895	HLA-B15:01	QHD43415_1_ORF1	KIFVDGVPF	0.313	Primary screening
	1896	HLA-B15:01	QHD43415_1_ORF1	KIQEGVVDY	0.222	Primary screening
	1897	HLA-B15:01	QHD43415_1_ORF1	KLAKKFDTF	0.17	Primary screening
	1898	HLA-B15:01	QHD43415_1_ORF1	KLFDRYFKY	0.122	Primary screening
	1899	HLA-B15:01	QHD43415_1_ORF1	KLMVVIPDY	0.413	Primary screening
	1900	HLA-B15:01	QHD43415_1_ORF1	KLVLSVNPY	0.146	Primary screening
	1901	HLA-B15:01	QHD43415_1_ORF1	KLVSSFLEM	0.402	Primary screening
	1902	HLA-B15:01	QHD43415_1_ORF1	KMADQAMTQMY	0.1	Primary screening
	1903	HLA-B15:01	QHD43415_1_ORF1	KMFDAYVNTF	0.06	Primary screening
	1904	HLA-B15:01	QHD43415_1_ORF1	KMNYQVNGY	0.127	Primary screening
	1905	HLA-B15:01	QHD43415_1_ORF1	KQFDTYNLW	0.421	Primary screening
	1906	HLA-B15:01	QHD43415_1_ORF1	KQLIKVTLVF	0.167	Primary screening
	1907	HLA-B15:01	QHD43415_1_ORF1	KQVVSDIDY	0.135	Primary screening
	1908	HLA-B15:01	QHD43415_1_ORF1	KSHKPPISF	0.111	Primary screening
	1909	HLA-B15:01	QHD43415_1_ORF1	KSYELQTPF	0.178	Primary screening
	1910	HLA-B15:01	QHD43415_1_ORF1	KVLNEKCSAY	0.441	Primary screening
	1911	HLA-B15:01	QHD43415_1_ORF1	KVNSTLEQY	0.073	Primary screening
	1912	HLA-B15:01	QHD43415_1_ORF1	KVVKVTIDY	0.236	Primary screening
	1913	HLA-B15:01	QHD43415_1_ORF1	LAKDTTEAF	0.142	Primary screening
	1914	HLA-B15:01	QHD43415_1_ORF1	LIISVTSNY	0.087	Primary screening
	1915	HLA-B15:01	QHD43415_1_ORF1	LIRKSNHNF	0.313	Primary screening
	1916	HLA-B15:01	QHD43415_1_ORF1	LLAKDTTEAF	0.145	Primary screening
	1917	HLA-B15:01	QHD43415_1_ORF1	LLIGLAKRF	0.448	Primary screening
	1918	HLA-B15:01	QHD43415_1_ORF1	LLKSAYENF	0.153	Primary screening
	1919	HLA-B15:01	QHD43415_1_ORF1	LMDGSIIQF	0.366	Primary screening
	1920	HLA-B15:01	QHD43415_1_ORF1	LMNVLTLVY	0.168	Primary screening
	1921	HLA-B15:01	QHD43415_1_ORF1	LMRELNGGAY	0.328	Primary screening
	1922	HLA-B15:01	QHD43415_1_ORF1	LMSNLGMPSY	0.383	Primary screening
	1923	HLA-B15:01	QHD43415_1_ORF1	LMVVIPDYNTY	0.445	Primary screening
	1924	HLA-B15:01	QHD43415_1_ORF1	LPQNAVVKIY	0.458	Primary screening
	1925	HLA-B15:01	QHD43415_1_ORF1	LQAENVTGL	0.475	Primary screening
	1926	HLA-B15:01	QHD43415_1_ORF1	LQAENVTGLF	0.163	Primary screening
	1927	HLA-B15:01	QHD43415_1_ORF1	LQKAAITIL	0.124	Primary screening
	1928	HLA-B15:01	QHD43415_1_ORF1	LQSADAQSF	0.051	Primary screening
	1929	HLA-B15:01	QHD43415_1_ORF1	LQSGFRKMAF	0.467	Primary screening
	1930	HLA-B15:01	QHD43415_1_ORF1	LQSLENVAF	0.089	Primary screening
	1931	HLA-B15:01	QHD43415_1_ORF1	LSFKELLVY	0.243	Primary screening
	1932	HLA-B15:01	QHD43415_1_ORF1	LTKEGATTCGY	0.341	Primary screening
	1933	HLA-B15:01	QHD43415_1_ORF1	LTKHPNQEY	0.092	Primary screening
	1934	HLA-B15:01	QHD43415_1_ORF1	LTNDNTSRY	0.381	Primary screening
	1935	HLA-B15:01	QHD43415_1_ORF1	LTNIFGTVY	0.314	Primary screening
	1936	HLA-B15:01	QHD43415_1_ORF1	LVAELEGIQY	0.426	Primary screening
	1937	HLA-B15:01	QHD43415_1_ORF1	LVAEWFLAY	0.237	Primary screening
	1938	HLA-B15:01	QHD43415_1_ORF1	LVKQGDDYVY	0.483	Primary screening
	1939	HLA-B15:01	QHD43415_1_ORF1	LVQMAPISAM	0.429	Primary screening
	1940	HLA-B15:01	QHD43415_1_ORF1	LVSDIDITF	0.294	Primary screening
	1941	HLA-B15:01	QHD43415_1_ORF1	MLQSADAQSF	0.332	Primary screening
	1942	HLA-B15:01	QHD43415_1_ORF1	MMSAPPAQY	0.012	Primary screening
	1943	HLA-B15:01	QHD43415_1_ORF1	MSMTYGQQF	0.497	Primary screening
	1944	HLA-B15:01	QHD43415_1_ORF1	MSNLGMPSY	0.323	Primary screening
	1945	HLA-B15:01	QHD43415_1_ORF1	MTYGQQFGPTY	0.399	Primary screening
	1946	HLA-B15:01	QHD43415_1_ORF1	MVMCGGSLY	0.438	Primary screening
	1947	HLA-B15:01	QHD43415_1_ORF1	MVVIPDYNTY	0.306	Primary screening
	1948	HLA-B15:01	QHD43415_1_ORF1	NLHSSRLSF	0.134	Primary screening
	1949	HLA-B15:01	QHD43415_1_ORF1	NLKQLPFFY	0.477	Primary screening
	1950	HLA-B15:01	QHD43415_1_ORF1	NLVAVPTGY	0.316	Primary screening
	1951	HLA-B15:01	QHD43415_1_ORF1	NLYDKLVSSF	0.431	Primary screening
	1952	HLA-B15:01	QHD43415_1_ORF1	NMMVTNNTF	0.4	Primary screening
	1953	HLA-B15:01	QHD43415_1_ORF1	NVLEGSVAY	0.22	Primary screening
	1954	HLA-B15:01	QHD43415_1_ORF1	NYQKVGMQKY	0.476	Primary screening
	1955	HLA-B15:01	QHD43415_1_ORF1	PQNAVVKIY	0.391	Primary screening
	1956	HLA-B15:01	QHD43415_1_ORF1	QLIKVTLVF	0.072	Primary screening
	1957	HLA-B15:01	QHD43415_1_ORF1	QLRVIGHSM	0.445	Primary screening
	1958	HLA-B15:01	QHD43415_1_ORF1	QLYLGGMSY	0.012	Primary screening
	1959	HLA-B15:01	QHD43415_1_ORF1	QLYLGGMSYY	0.137	Primary screening
	1960	HLA-B15:01	QHD43415_1_ORF1	QVVDMSMTY	0.053	Primary screening
	1961	HLA-B15:01	QHD43415_1_ORF1	RLKLFDRYF	0.258	Primary screening
	1962	HLA-B15:01	QHD43415_1_ORF1	RLQSLENVAF	0.274	Primary screening
	1963	HLA-B15:01	QHD43415_1_ORF1	RLRAKHYVY	0.128	Primary screening
	1964	HLA-B15:01	QHD43415_1_ORF1	RLSFKELLVY	0.218	Primary screening
	1965	HLA-B15:01	QHD43415_1_ORF1	RLYYDSMSY	0.01	Primary screening
	1966	HLA-B15:01	QHD43415_1_ORF1	RMYIFFASF	0.382	Primary screening
	1967	HLA-B15:01	QHD43415_1_ORF1	RPQIGVVREF	0.214	Primary screening
	1968	HLA-B15:01	QHD43415_1_ORF1	RQALLKTVQF	0.176	Primary screening
	1969	HLA-B15:01	QHD43415_1_ORF1	RQRLTKYTM	0.217	Primary screening
	1970	HLA-B15:01	QHD43415_1_ORF1	RQWLPTGTL	0.365	Primary screening
	1971	HLA-B15:01	QHD43415_1_ORF1	RQWLPTGTLL	0.489	Primary screening
	1972	HLA-B15:01	QHD43415_1_ORF1	RTAPHGHVM	0.277	Primary screening
	1973	HLA-B15:01	QHD43415_1_ORF1	RVVFNGVSF	0.194	Primary screening
	1974	HLA-B15:01	QHD43415_1_ORF1	RVVTTFDSEY	0.453	Primary screening
	1975	HLA-B15:01	QHD43415_1_ORF1	SAKSASVYY	0.086	Primary screening
	1976	HLA-B15:01	QHD43415_1_ORF1	SEFSSLPSY	0.147	Primary screening
	1977	HLA-B15:01	QHD43415_1_ORF1	SGYLKLTDNVY	0.473	Primary screening
	1978	HLA-B15:01	QHD43415_1_ORF1	SIIQFPNTY	0.037	Primary screening
	1979	HLA-B15:01	QHD43415_1_ORF1	SIKNFKSVLY	0.467	Primary screening
	1980	HLA-B15:01	QHD43415_1_ORF1	SILSPLYAF	0.432	Primary screening
	1981	HLA-B15:01	QHD43415_1_ORF1	SLAGSYKDWSY	0.485	Primary screening
	1982	HLA-B15:01	QHD43415_1_ORF1	SLDNVLSTF	0.436	Primary screening
	1983	HLA-B15:01	QHD43415_1_ORF1	SLNVAKSEF	0.11	Primary screening
	1984	HLA-B15:01	QHD43415_1_ORF1	SLRPDTRY	0.379	Primary screening
	1985	HLA-B15:01	QHD43415_1_ORF1	SLYVNKHAF	0.089	Primary screening
	1986	HLA-B15:01	QHD43415_1_ORF1	SMMGFKMNY	0.093	Primary screening
	1987	HLA-B15:01	QHD43415_1_ORF1	SQAWQPGVAM	0.159	Primary screening
	1988	HLA-B15:01	QHD43415_1_ORF1	SQLGGLHLL	0.444	Primary screening
	1989	HLA-B15:01	QHD43415_1_ORF1	SSAKSASVY	0.185	Primary screening
	1990	HLA-B15:01	QHD43415_1_ORF1	SSAKSASVYY	0.472	Primary screening
	1991	HLA-B15:01	QHD43415_1_ORF1	SSGDATTAY	0.374	Primary screening
	1992	HLA-B15:01	QHD43415_1_ORF1	SSLPSYAAF	0.382	Primary screening
	1993	HLA-B15:01	QHD43415_1_ORF1	SSPDAVTAY	0.446	Primary screening
	1994	HLA-B15:01	QHD43415_1_ORF1	STNVTIATY	0.132	Primary screening
	1995	HLA-B15:01	QHD43415_1_ORF1	STVFPPTSF	0.208	Primary screening
	1996	HLA-B15:01	QHD43415_1_ORF1	SVSSPDAVTAY	0.245	Primary screening
	1997	HLA-B15:01	QHD43415_1_ORF1	SVYYTSNPTTF	0.437	Primary screening
	1998	HLA-B15:01	QHD43415_1_ORF1	TANPKTPKY	0.2	Primary screening
[truncated: 263 more rows]

## Sheet: Table S7
	Table S7. CEF peptide library.
	No.	HLA	Virus	Peptide sequence
	1	HLA-A01:01	CMV	VTEHDTLLY
	2	HLA-A01:01	CMV	YSEHPTFTSQY
	3	HLA-A01:01	Influenza	VSDGGPNLY
	4	HLA-A02:01	CMV	NLVPMVATV
	5	HLA-A02:01	CMV	VLEETSVML
	6	HLA-A02:01	EBV	CLGGLLTMV
	7	HLA-A02:01	EBV	FLYALALLL
	8	HLA-A02:01	EBV	GLCTLVAML
	9	HLA-A02:01	EBV	YVLDHLIVV
	10	HLA-A02:01	Influenza	GILGFVFTL
	11	HLA-A03:01	CMV	TTVYPPSSTAK
	12	HLA-A03:01	CMV	TVYPPSSTAK
	13	HLA-A03:01	EBV	RLRAEAQVK
	14	HLA-A03:01	EBV	RVRAYTYSK
	15	HLA-A03:01	Influenza	ILRGSVAHK
	16	HLA-A11:01	CMV	GPISGHVLK
	17	HLA-A11:01	EBV	AVFDRKSDAK
	18	HLA-A24:02	CMV	AYAQKIFKIL
	19	HLA-A24:02	EBV	DYCNVLNKEF
	20	HLA-A24:02	EBV	RYSIFFDY
	21	HLA-A24:02	EBV	TYGPVFMCL
	22	HLA-B07:02	CMV	RPHERNGFTV
	23	HLA-B07:02	CMV	TPRVTGGGAM
	24	HLA-B07:02	EBV	RPPIFIRLL
	25	HLA-B08:01	CMV	ELRRKMMYM
	26	HLA-B08:01	EBV	FLRGRAYGL
	27	HLA-B08:01	EBV	QAKWRLQTL
	28	HLA-B08:01	EBV	RAKFKQLL
	29	HLA-B08:01	Influenza	ELRSRYWAI
	30	HLA-B15:01	EBV	GQGGSPTAM
	31	HLA-B15:01	EBV	LEKARGSTY
	32	HLA-B15:01	EBV	QNGALAINTF
	33	HLA-B15:01	Influenza	KMARLGKGY
	34	HLA-B15:01	Influenza	TQIQTRRSF
	35	HLA-B35:01	CMV	IPSINVHHY
	36	HLA-B35:01	EBV	APENAYQAY
	37	HLA-B35:01	EBV	AVLLHEESM
	38	HLA-B35:01	Influenza	ASCMGLIY

## Sheet: Table S8
	Table S8. Antibody panels.
	Antibody phenotype panel used with pHLA multimers stainings
	Antibody	Conjugate	Clone	Dilution	Source	Catalogue ID	RRID
	CD3	BV786	SK7	1/20	BD Biosciences	563800	AB_2744384
	CD4	BV650	SK3	1/40	BD Biosciences	563875	AB_2744425
	CD8	BV480	RPA-T8	1/50	BD Biosciences	566121	AB_2739523
	CD45RA	BV711	HI100	1/40	BD Biosciences	563733	AB_2738392
	CCR7	FITC	G043H7	1/20	Biolegend	353216	AB_10916386
	CD27	BV605	O323	1/40	Biolegend	302830	AB_2561450
	CD38	BUV737	HB7	1/160	BD Biosciences	612824	AB_2870148
	CD39	PE-CF594	Tu66	1/40	BD Biosciences	563678	AB_2738367
	CD69	BUV395	FN50	1/20	BD Biosciences	564364	AB_2738770
	CD137	PE-Cy5	4B4-1	1/40	BD Biosciences	551137	AB_394067
	HLA-DR	APC-R700	G46-6	1/160	BD Biosciences	565127	AB_2732055
	PD1	BV421	EH12.1	1/33	BioLegend	562516	AB_11153482
	Live-Dead marker	Near-IR	-	1/1000	Invitrogen	L34976
	Antibody phenotype panel used for single cell analysis
	Antibody	Conjugate	Clone	Dilution	Provider	Catalogue ID	RRID
	CD8	BV480	RPA-T8	1/50	BD Biosciences	566121	AB_2739523
	CD69	Pe-Cy7	L78	1/40	BD Biosciences	335792
	CD137	APC	4B4-1	1/20	BD Biosciences	550890
	Live-Dead marker	Near-IR	-	1/1000	Invitrogen	L34976
	Dump channel antibodies
	CD4	FITC	SK3	1/80	BD Biosciences	345768	AB_2868706
	CD14	FITC	MφP9	1/32	BD Biosciences	345784	AB_2868710
	CD19	FITC	4G7	1/16	BD Biosciences	345776	AB_2868708
	CD40	FITC	LOB7/6	1/40	Serotech	MCA1590F	AB_322278
	CD16	FITC	NKP15	1/64	BD Biosciences	335035	AB_395070

## Sheet: Table S9
	Table S9. SARS-CoV-2 epitopes used for TCR downregulation analysis
	Number	HLA	Peptide	Protein
	1	HLA-A01:01	ASEFSSLPSY	ORF1
	2	HLA-A01:01	ATSRTLSYY	M
	3	HLA-A01:01	CTDDNALAYY	ORF1
	4	HLA-A01:01	CTEIDPKLDNY	ORF1
	5	HLA-A01:01	DLDEWSMATY	ORF1
	6	HLA-A01:01	DTDFVNEFYA	ORF1
	7	HLA-A01:01	ECSNLLLQY	S
	8	HLA-A01:01	FACPDGVKHVY	ORF7
	9	HLA-A01:01	FCNDPFLGVYY	S
	10	HLA-A01:01	FTCASEYTGNY	ORF1
	11	HLA-A01:01	FTSDYYQLY	ORF3
	12	HLA-A01:01	FVFKNIDGY	S
	13	HLA-A01:01	GTDLEGNFY	ORF1
	14	HLA-A01:01	ITDVFYKENSY	ORF1
	15	HLA-A01:01	KMADQAMTQMY	ORF1
	16	HLA-A01:01	LADAGFIKQY	S
	17	HLA-A01:01	LGDVRETMSY	ORF1
	18	HLA-A01:01	LLNKHIDAY	N
	19	HLA-A01:01	LTENLLLY	ORF1
	20	HLA-A01:01	PTDNYITTY	ORF1
	21	HLA-A01:01	QVVDMSMTY	ORF1
	22	HLA-A01:01	RSDVLLPLTQY	ORF1
	23	HLA-A01:01	RVAGDSGFAAY	M
	24	HLA-A01:01	SDYDYYRY	ORF1
	25	HLA-A01:01	SNSGSDVLY	ORF1
	26	HLA-A01:01	SSANNCTFEY	S
	27	HLA-A01:01	STQDLFLPFF	S
	28	HLA-A01:01	TDDNALAYY	ORF1
	29	HLA-A01:01	TDLEGNFY	ORF1
	30	HLA-A01:01	TDNYITTY	ORF1
	31	HLA-A01:01	TEIDPKLDNYY	ORF1
	32	HLA-A01:01	TIEVNSFSGY	ORF1
	33	HLA-A01:01	TILDGISQY	ORF1
	34	HLA-A01:01	TITQMNLKY	ORF1
	35	HLA-A01:01	TTDPSFLGRY	ORF1
	36	HLA-A01:01	VAGDSGFAAY	M
	37	HLA-A01:01	VATSRTLSYY	M
	38	HLA-A01:01	VDDPCPIHFY	ORF8
	39	HLA-A01:01	VSSPDAVTAY	ORF1
	40	HLA-A01:01	VVDYGARFY	ORF1
	41	HLA-A24:02	AYILFTRFF	ORF1
	42	HLA-A24:02	AYLRKHFSM	ORF1
	43	HLA-A24:02	EYHDVRVVL	ORF8
	44	HLA-A24:02	FDIYNDKVAGF	ORF1
	45	HLA-A24:02	FEYYHTTDPSF	ORF1
	46	HLA-A24:02	LYDKLVSSF	ORF1
	47	HLA-A24:02	LYLYALVYF	ORF3
	48	HLA-A24:02	LYQPPQTSI	ORF1
	49	HLA-A24:02	MFTPLVPFW	ORF1
	50	HLA-A24:02	TYLDGADVTKI	ORF1
	51	HLA-A24:02	VYMPASWVM	ORF1
	52	HLA-A24:02	YYPSARIVY	ORF1
	53	HLA-A24:02	YYTSNPTTF	ORF1
	54	HLA-A24:02	YYTSNPTTFHL	ORF1
	55	HLA-A24:02	YYVGYLQPRTF	S
	56	HLA-B07:02	APHGVVFLHV	S
	57	HLA-B07:02	APSASAFFGM	N
	58	HLA-B07:02	EPKLGSLVV	ORF8
	59	HLA-B07:02	EPVLKGVKL	S
	60	HLA-B07:02	FPREGVFV	S
	61	HLA-B07:02	LEIPRRNVATL	ORF1
	62	HLA-B07:02	LPPAYTNSF	S
	63	HLA-B07:02	LPQGFSALEPL	S
	64	HLA-B07:02	MPASWVMRI	ORF1
	65	HLA-B07:02	QPGQTFSVL	ORF1
	66	HLA-B07:02	QPTESIVRF	S
	67	HLA-B07:02	QPYRVVVL	S
	68	HLA-B07:02	QPYRVVVLSF	S
	69	HLA-B07:02	RPDTRYVLM	ORF1
	70	HLA-B07:02	SPRRARSV	S
	71	HLA-B08:01	APFLYLYAL	ORF3
	72	HLA-B08:01	DLKGKYVQI	ORF1
	73	HLA-B08:01	EIKESVQTF	ORF1
	74	HLA-B08:01	KPRQKRTAT	N
	75	HLA-B08:01	LIIMRTFKV	ORF6
	76	HLA-B08:01	LPQGFSAL	S
	77	HLA-B08:01	MIAQYTSAL	S
	78	HLA-B08:01	NINLHTQVV	ORF1
	79	HLA-B08:01	NRFLYIIKL	M
	80	HLA-B08:01	QSASKIITL	ORF3
	81	HLA-B08:01	SAMVRMYIF	ORF1
	82	HLA-B08:01	SFNPETNIL	M
	83	HLA-B08:01	TLDSKTQSL	S
	84	HLA-B08:01	VLKLKVDTA	ORF1
	85	HLA-B08:01	YYQLYSTQL	ORF3
	86	HLA-B35:01	DASGKPVPY	ORF1
	87	HLA-B35:01	DVLLPLTQY	ORF1
	88	HLA-B35:01	FAPSASAFF	N
	89	HLA-B35:01	FPQSAPHGVVF	S
	90	HLA-B35:01	FVSNGTHWF	S
	91	HLA-B35:01	IPFAMQMAY	S
	92	HLA-B35:01	IPIQASLPF	ORF3a
	93	HLA-B35:01	KAYNVTQAF	N
	94	HLA-B35:01	LGAENSVAY	S
	95	HLA-B35:01	LPPAYTNSF	S
	96	HLA-B35:01	RPDTRYVLM	ORF1
	97	HLA-B35:01	TPSGTWLTY	N
	98	HLA-B35:01	TPSKLIEY	ORF1
	99	HLA-B35:01	VASQSIIAY	S
	100	HLA-B35:01	VPFWITIAY	ORF1

## Sheet: Table S10
	Table S10. Experimental details of single-cell analysis.
	SC-Sample	Patient ID	Time point (TP)	Age	Sex	Severity	TotalSeq-C hashtag antibody	Peptide stimulation
	S1	AP-39	1	47	F	Mild	1	TTDPSFLGRY + VATSRTLSYY + FTSDYYQLY + CTDDNALAYY
	S2	AP-39	4			Mild	2	TTDPSFLGRY+ VATSRTLSYY + FTSDYYQLY + CTDDNALAYY
	S3	AP-42	2	23	F	Mild	3	TTDPSFLGRY
	S4	AP-42	4			Mild	4	TTDPSFLGRY
	S5	AP-43	2	60	F	Mild	5	TTDPSFLGRY + VATSRTLSYY + FTSDYYQLY + CTDDNALAYY
	S6	AP-43	4			Mild	6	TTDPSFLGRY+ VATSRTLSYY + FTSDYYQLY + CTDDNALAYY
	S7	AP-29 (A)	2	73	F	Severe	7	TTDPSFLGRY
	S8	AP-29 (B)				Severe	8	VATSRTLSYY + FTSDYYQLY + CTDDNALAYY
	S9	AP-29	4			Severe	9	TTDPSFLGRY + VATSRTLSYY + FTSDYYQLY + CTDDNALAYY
	S10	AP-70	2	75	M	Severe	10	YLQPRTFLL + SPRWYFYYL
	S11	AP-75 (A)	1	34	M	Severe	11	TTDPSFLGRY
	S12	AP-75 (B)				Severe	12	VATSRTLSYY + FTSDYYQLY + CTDDNALAYY
	S13	AP-75 (A)	4			Severe	13	TTDPSFLGRY
	S14	AP-75 (B)				Severe	14	VATSRTLSYY + FTSDYYQLY+ CTDDNALAYY

[truncated: 8 more sheets: Table S11, Table S12, Table S13, Table S14, Table S15, Table S16, Table S17, Table S18]
